# Supplementary material for: The HUNT study identifies host genetic factors reproducibly associated with human gut microbiota composition
Source: Nat Genet. 2026 Feb 13;58(3):530–9. doi: 10.1038/s41588-026-02502-4 (PMC12987729; doi:10.1038/s41588-026-02502-4)
Supplement: Supplementary file 3 — Supplementary Tables 1–35. [file 41588_2026_2502_MOESM3_ESM.xlsx]

## Sheet: Supplementary Table 1
	Supplementary Table 1 546 evaluated gut microbiota species with a prevalence of ≥ 30%
											Relative abundance (%)
	MGS	species	genus	family	order	class	phylum	superkingdom	Highest Annotated GTDB level	prevalence	Mean	Median	Min	Max
	hMGS.00001	Agathobacter rectalis	Agathobacter	Lachnospiraceae	Lachnospirales	Clostridia	Bacillota A	Bacteria	species	0.98	1.6104	0.846071	0	23.0985
	hMGS.00002	Bifidobacterium longum	Bifidobacterium	Bifidobacteriaceae	Actinomycetales	Actinomycetia	Actinomycetota	Bacteria	species	0.93	0.544611	0.303393	0	34.166
	hMGS.00003	Gemmiger qucibialis	Gemmiger	Ruminococcaceae	Oscillospirales	Clostridia	Bacillota A	Bacteria	species	0.99	1.40007	0.920532	0	20.6647
	hMGS.00004	Bifidobacterium adolescentis	Bifidobacterium	Bifidobacteriaceae	Actinomycetales	Actinomycetia	Actinomycetota	Bacteria	species	0.97	1.09155	0.485084	0	30.1935
	hMGS.00005	Ruminococcus E bromii B	Ruminococcus E	Acutalibacteraceae	Oscillospirales	Clostridia	Bacillota A	Bacteria	species	0.79	0.880304	0.27971	0	16.9167
	hMGS.00006	Agathobacter faecis	Agathobacter	Lachnospiraceae	Lachnospirales	Clostridia	Bacillota A	Bacteria	species	0.98	1.12642	0.588322	0	23.3416
	hMGS.00007	Anaerostipes hadrus	Anaerostipes	Lachnospiraceae	Lachnospirales	Clostridia	Bacillota A	Bacteria	species	0.99	0.300388	0.178118	0	7.16621
	hMGS.00008	Lachnospira eligens A	Lachnospira	Lachnospiraceae	Lachnospirales	Clostridia	Bacillota A	Bacteria	species	0.86	0.32723	0.156562	0	8.54218
	hMGS.00009	UBA11524 sp000437595	UBA11524	CAG-74	Christensenellales	Clostridia	Bacillota A	Bacteria	species	0.91	1.24861	0.199276	0	18.1689
	hMGS.00010	Ruminococcus D bicirculans	Ruminococcus D	Ruminococcaceae	Oscillospirales	Clostridia	Bacillota A	Bacteria	species	0.88	0.473578	0.13434	0	9.64939
	hMGS.00011	Fusicatenibacter saccharivorans	Fusicatenibacter	Lachnospiraceae	Lachnospirales	Clostridia	Bacillota A	Bacteria	species	1	0.886099	0.660186	0	16.8079
	hMGS.00012	Acetatifactor sp900066565	Acetatifactor	Lachnospiraceae	Lachnospirales	Clostridia	Bacillota A	Bacteria	species	0.99	0.814244	0.299721	0	23.6844
	hMGS.00013	Blautia A wexlerae	Blautia A	Lachnospiraceae	Lachnospirales	Clostridia	Bacillota A	Bacteria	species	1	0.7074	0.489569	0	12.216
	hMGS.00018	Coprococcus eutactus A	Coprococcus	Lachnospiraceae	Lachnospirales	Clostridia	Bacillota A	Bacteria	species	0.8	0.458839	0.00637362	0	12.9014
	hMGS.00019	Bifidobacterium bifidum	Bifidobacterium	Bifidobacteriaceae	Actinomycetales	Actinomycetia	Actinomycetota	Bacteria	species	0.51	0.159617	0.000319422	0	11.4605
	hMGS.00020	CAG-177 sp003514385	CAG-177	Acutalibacteraceae	Oscillospirales	Clostridia	Bacillota A	Bacteria	species	0.66	0.452891	0.00157511	0	19.8977
	hMGS.00021	Ruminiclostridium E siraeum	Ruminiclostridium E	Ruminococcaceae	Oscillospirales	Clostridia	Bacillota A	Bacteria	species	0.91	0.469632	0.0458956	0	20.1876
	hMGS.00022	Acetatifactor intestinalis	Acetatifactor	Lachnospiraceae	Lachnospirales	Clostridia	Bacillota A	Bacteria	species	0.93	0.553051	0.0579528	0	19.5916
	hMGS.00023	Phocaeicola vulgatus	Phocaeicola	Bacteroidaceae	Bacteroidales	Bacteroidia	Bacteroidota	Bacteria	species	0.89	4.19386	2.41292	0	55.1958
	hMGS.00025	ER4 sp000765235	ER4	Oscillospiraceae	Oscillospirales	Clostridia	Bacillota A	Bacteria	species	0.94	0.946888	0.731016	0	12.1348
	hMGS.00026	Bifidobacterium pseudocatenulatum	Bifidobacterium	Bifidobacteriaceae	Actinomycetales	Actinomycetia	Actinomycetota	Bacteria	species	0.3	0.0787456	0	0	29.8357
	hMGS.00028	RUG115 sp900066395	RUG115	Lachnospiraceae	Lachnospirales	Clostridia	Bacillota A	Bacteria	species	0.84	0.210879	0.00984802	0	21.3685
	hMGS.00029	Alistipes putredinis	Alistipes	Rikenellaceae	Bacteroidales	Bacteroidia	Bacteroidota	Bacteria	species	0.99	3.10765	2.90584	0	17.9654
	hMGS.00030	Streptococcus salivarius	Streptococcus	Streptococcaceae	Lactobacillales	Bacilli	Bacillota	Bacteria	species	0.82	0.0371428	0.00660693	0	15.9665
	hMGS.00031	CAG-217 sp000436335	CAG-217	Acutalibacteraceae	Oscillospirales	Clostridia	Bacillota A	Bacteria	species	0.71	0.334732	0.00173316	0	7.55315
	hMGS.00032	Escherichia coli	Escherichia	Enterobacteriaceae	Enterobacterales	Gammaproteobacteria	Pseudomonadota	Bacteria	species	0.87	0.838474	0.0148059	0	86.196
	hMGS.00033	PeH17 sp000435055	PeH17	CAG-138	Christensenellales	Clostridia	Bacillota A	Bacteria	species	0.83	0.402056	0.0304466	0	17.8716
	hMGS.00034	Methanobrevibacter A smithii	Methanobrevibacter A	Methanobacteriaceae	Methanobacteriales	Methanobacteria	Methanobacteriota	Archaea	species	0.41	0.0200068	0	0	0.799205
	hMGS.00035	Ruminococcus B gnavus	Ruminococcus B	Lachnospiraceae	Lachnospirales	Clostridia	Bacillota A	Bacteria	species	0.67	0.112038	0.001523	0	69.9831
	hMGS.00036	Ruminococcus E sp003526955	Ruminococcus E	Acutalibacteraceae	Oscillospirales	Clostridia	Bacillota A	Bacteria	species	0.54	0.338542	0.000471914	0	12.1256
	hMGS.00037	Parabacteroides distasonis	Parabacteroides	Tannerellaceae	Bacteroidales	Bacteroidia	Bacteroidota	Bacteria	species	0.97	0.997165	0.608104	0	79.8785
	hMGS.00038	Roseburia intestinalis	Roseburia	Lachnospiraceae	Lachnospirales	Clostridia	Bacillota A	Bacteria	species	0.94	0.479266	0.130322	0	12.9501
	hMGS.00039	Bacteroides uniformis	Bacteroides	Bacteroidaceae	Bacteroidales	Bacteroidia	Bacteroidota	Bacteria	species	0.99	2.11601	1.39612	0	41.1123
	hMGS.00040	Faecalibacillus intestinalis	Faecalibacillus	Coprobacillaceae	Erysipelotrichales	Bacilli	Bacillota	Bacteria	species	0.85	0.07275	0.0360148	0	4.06041
	hMGS.00043	Cryptobacteroides sp000433355	Cryptobacteroides	UBA932	Bacteroidales	Bacteroidia	Bacteroidota	Bacteria	species	0.32	0.387851	0	0	27.3872
	hMGS.00044	Lachnospira sp000437735	Lachnospira	Lachnospiraceae	Lachnospirales	Clostridia	Bacillota A	Bacteria	species	0.85	0.113595	0.0310377	0	5.6534
	hMGS.00045	SFEL01 sp004557245	SFEL01	CAG-138	Christensenellales	Clostridia	Bacillota A	Bacteria	species	0.72	0.174304	0.00878193	0	5.80681
	hMGS.00046	Fimenecus sp000432435	Fimenecus	Acutalibacteraceae	Oscillospirales	Clostridia	Bacillota A	Bacteria	species	0.7	0.433079	0.00145645	0	18.5784
	hMGS.00048	Eisenbergiella sp900066775	Eisenbergiella	Lachnospiraceae	Lachnospirales	Clostridia	Bacillota A	Bacteria	species	0.95	0.305744	0.162992	0	6.54949
	hMGS.00049	Roseburia hominis	Roseburia	Lachnospiraceae	Lachnospirales	Clostridia	Bacillota A	Bacteria	species	0.96	0.161544	0.0701247	0	8.12969
	hMGS.00050	Faecalibacterium prausnitzii D	Faecalibacterium	Ruminococcaceae	Oscillospirales	Clostridia	Bacillota A	Bacteria	species	0.99	1.3568	0.791502	0	42.4291
	hMGS.00051	Roseburia inulinivorans	Roseburia	Lachnospiraceae	Lachnospirales	Clostridia	Bacillota A	Bacteria	species	0.97	0.32475	0.147861	0	7.83967
	hMGS.00053	Coprococcus sp900066115	Coprococcus	Lachnospiraceae	Lachnospirales	Clostridia	Bacillota A	Bacteria	species	0.3	0.0953696	0	0	6.98675
	hMGS.00054	CAG-41 sp900066215	CAG-41	UBA1381	UBA1381	Clostridia	Bacillota A	Bacteria	species	0.99	0.118757	0.0914435	0	2.3695
	hMGS.00055	Eubacterium F sp003491505	Eubacterium F	Lachnospiraceae	Lachnospirales	Clostridia	Bacillota A	Bacteria	species	0.88	0.187735	0.0909746	0	3.94546
	hMGS.00056	Alistipes onderdonkii	Alistipes	Rikenellaceae	Bacteroidales	Bacteroidia	Bacteroidota	Bacteria	species	0.97	2.03076	0.51931	0	61.7728
	hMGS.00059	Prevotella sp003447235	Prevotella	Bacteroidaceae	Bacteroidales	Bacteroidia	Bacteroidota	Bacteria	species	0.36	0.376531	0	0	40.6492
	hMGS.00060	UBA1417 sp003531055	UBA1417	Acutalibacteraceae	Oscillospirales	Clostridia	Bacillota A	Bacteria	species	0.95	0.263656	0.154443	0	10.064
	hMGS.00061	Alistipes shahii	Alistipes	Rikenellaceae	Bacteroidales	Bacteroidia	Bacteroidota	Bacteria	species	0.84	0.748136	0.464496	0	42.8115
	hMGS.00062	Sutterella wadsworthensis A	Sutterella	Burkholderiaceae A	Burkholderiales	Gammaproteobacteria	Pseudomonadota	Bacteria	species	0.56	0.402699	0.000770499	0	16.5583
	hMGS.00065	Odoribacter splanchnicus	Odoribacter	Marinifilaceae	Bacteroidales	Bacteroidia	Bacteroidota	Bacteria	species	0.92	0.348756	0.31994	0	4.069
	hMGS.00066	Eubacterium R sp000436835	Eubacterium R	Acutalibacteraceae	Oscillospirales	Clostridia	Bacillota A	Bacteria	species	0.35	0.094831	0	0	8.38451
	hMGS.00067	Agathobaculum butyriciproducens	Agathobaculum	Butyricicoccaceae	Oscillospirales	Clostridia	Bacillota A	Bacteria	species	0.98	0.108917	0.082827	0	1.71207
	hMGS.00068	Phascolarctobacterium faecium	Phascolarctobacterium	Acidaminococcaceae	Acidaminococcales	Negativicutes	Bacillota C	Bacteria	species	0.39	0.147926	0	0	4.8598
	hMGS.00070	Faecousia sp000434635	Faecousia	Oscillospiraceae	Oscillospirales	Clostridia	Bacillota A	Bacteria	species	0.71	0.274494	0.0139103	0	16.9086
	hMGS.00072	Barnesiella intestinihominis	Barnesiella	Barnesiellaceae	Bacteroidales	Bacteroidia	Bacteroidota	Bacteria	species	0.9	0.811219	0.523443	0	13.8049
	hMGS.00073	CAG-349 sp003539515	CAG-349	CAG-917	Christensenellales	Clostridia	Bacillota A	Bacteria	species	0.52	0.434526	0.00041985	0	21.9738
	hMGS.00074	Akkermansia muciniphila	Akkermansia	Akkermansiaceae	Verrucomicrobiales	Verrucomicrobiae	Verrucomicrobiota	Bacteria	species	0.71	1.33525	0.0993899	0	60.3295
	hMGS.00077	Clostridium Q fessum	Clostridium Q	Lachnospiraceae	Lachnospirales	Clostridia	Bacillota A	Bacteria	species	0.95	0.252991	0.177837	0	5.86436
	hMGS.00079	CAG-115 sp003531585	CAG-115	Ruminococcaceae	Oscillospirales	Clostridia	Bacillota A	Bacteria	species	0.69	0.22031	0.0140495	0	7.84733
	hMGS.00080	Anaerotignum faecicola	Anaerotignum	Anaerotignaceae	Lachnospirales	Clostridia	Bacillota A	Bacteria	species	0.67	0.0804329	0.0184307	0	1.67759
	hMGS.00082	Blautia A massiliensis	Blautia A	Lachnospiraceae	Lachnospirales	Clostridia	Bacillota A	Bacteria	species	0.97	0.296175	0.152547	0	11.8525
	hMGS.00083	Copromonas sp900066535	Copromonas	Lachnospiraceae	Lachnospirales	Clostridia	Bacillota A	Bacteria	species	0.94	0.114723	0.0645519	0	3.53234
	hMGS.00086	Phil1 sp001940855	Phil1	CAG-138	Christensenellales	Clostridia	Bacillota A	Bacteria	species	0.53	0.190646	0.000534542	0	14.0056
	hMGS.00089	Ruthenibacterium lactatiformans	Ruthenibacterium	Ruminococcaceae	Oscillospirales	Clostridia	Bacillota A	Bacteria	species	1	0.109684	0.0429843	0	10.2441
	hMGS.00090	Gemmiger formicilis	Gemmiger	Ruminococcaceae	Oscillospirales	Clostridia	Bacillota A	Bacteria	species	0.97	0.684097	0.383748	0	22.095
	hMGS.00091	Alistipes finegoldii	Alistipes	Rikenellaceae	Bacteroidales	Bacteroidia	Bacteroidota	Bacteria	species	0.94	0.887774	0.257125	0	57.7898
	hMGS.00093	CAG-170 sp000432135	CAG-170	Oscillospiraceae	Oscillospirales	Clostridia	Bacillota A	Bacteria	species	0.84	0.518155	0.0898007	0	20.1177
	hMGS.00094	ER4 sp900317525	ER4	Oscillospiraceae	Oscillospirales	Clostridia	Bacillota A	Bacteria	species	0.87	0.499245	0.238362	0	8.39708
	hMGS.00096	Dialister invisus	Dialister	Dialisteraceae	Veillonellales	Negativicutes	Bacillota C	Bacteria	species	0.82	0.57731	0.0154556	0	10.9475
	hMGS.00097	Sutterella wadsworthensis	Sutterella	Burkholderiaceae A	Burkholderiales	Gammaproteobacteria	Pseudomonadota	Bacteria	species	0.62	0.350407	0.00265496	0	16.5858
	hMGS.00099	Mediterraneibacter faecis	Mediterraneibacter	Lachnospiraceae	Lachnospirales	Clostridia	Bacillota A	Bacteria	species	0.93	0.197946	0.134194	0	10.6497
	hMGS.00104	Eggerthella lenta	Eggerthella	Eggerthellaceae	Coriobacteriales	Coriobacteriia	Actinomycetota	Bacteria	species	0.94	0.0705191	0.0089992	0	4.21204
	hMGS.00106	Lachnospira sp900316325	Lachnospira	Lachnospiraceae	Lachnospirales	Clostridia	Bacillota A	Bacteria	species	0.68	0.0880866	0.0126044	0	5.07415
	hMGS.00108	CAG-269 sp003525075	CAG-269	CAG-508	TANB77	Clostridia	Bacillota A	Bacteria	species	0.37	0.0469103	0	0	2.37633
	hMGS.00110	Parasutterella excrementihominis	Parasutterella	Burkholderiaceae A	Burkholderiales	Gammaproteobacteria	Pseudomonadota	Bacteria	species	0.7	0.14194	0.0151693	0	7.15538
	hMGS.00111	CAG-103 sp000432375	CAG-103	Oscillospiraceae	Oscillospirales	Clostridia	Bacillota A	Bacteria	species	0.54	0.313019	0.00689623	0	9.43666
	hMGS.00112	CAG-103 sp900543625	CAG-103	Oscillospiraceae	Oscillospirales	Clostridia	Bacillota A	Bacteria	species	0.33	0.0477832	0	0	5.20939
	hMGS.00116	Veillonella atypica	Veillonella	Veillonellaceae	Veillonellales	Negativicutes	Bacillota C	Bacteria	species	0.43	0.0111685	0	0	18.4321
	hMGS.00118	Butyribacter sp003529475	Butyribacter	Lachnospiraceae	Lachnospirales	Clostridia	Bacillota A	Bacteria	species	0.79	0.120634	0.034182	0	4.38917
	hMGS.00121	Ruminococcus C sp000433635	Ruminococcus C	Ruminococcaceae	Oscillospirales	Clostridia	Bacillota A	Bacteria	species	0.44	0.0911147	0	0	2.46549
	hMGS.00124	Mediterraneibacter lactaris	Mediterraneibacter	Lachnospiraceae	Lachnospirales	Clostridia	Bacillota A	Bacteria	species	0.73	0.153136	0.0343763	0	4.24629
	hMGS.00126	Faecousia sp003525905	Faecousia	Oscillospiraceae	Oscillospirales	Clostridia	Bacillota A	Bacteria	species	0.94	0.189742	0.0950007	0	7.44406
	hMGS.00128	COE1 sp001916965	COE1	Lachnospiraceae	Lachnospirales	Clostridia	Bacillota A	Bacteria	species	0.53	0.0621086	0.000612169	0	4.09615
	hMGS.00129	Paraprevotella clara	Paraprevotella	Bacteroidaceae	Bacteroidales	Bacteroidia	Bacteroidota	Bacteria	species	0.52	0.269884	0.000332813	0	11.9961
	hMGS.00131	Eubacterium G ventriosum	Eubacterium G	Lachnospiraceae	Lachnospirales	Clostridia	Bacillota A	Bacteria	species	0.7	0.0631181	0.0210413	0	1.9993
	hMGS.00135	Dorea A longicatena	Dorea A	Lachnospiraceae	Lachnospirales	Clostridia	Bacillota A	Bacteria	species	0.93	0.254391	0.215191	0	7.02053
	hMGS.00137	Blautia A obeum	Blautia A	Lachnospiraceae	Lachnospirales	Clostridia	Bacillota A	Bacteria	species	0.98	0.195492	0.118833	0	4.4934
	hMGS.00141	Bacteroides thetaiotaomicron	Bacteroides	Bacteroidaceae	Bacteroidales	Bacteroidia	Bacteroidota	Bacteria	species	0.9	0.511535	0.179401	0	33.3407
	hMGS.00142	CAG-353 sp900066885	CAG-353	Ruminococcaceae	Oscillospirales	Clostridia	Bacillota A	Bacteria	species	0.37	0.187212	0	0	9.24009
	hMGS.00148	Enterocloster sp000431375	Enterocloster	Lachnospiraceae	Lachnospirales	Clostridia	Bacillota A	Bacteria	species	0.9	0.181123	0.0573492	0	11.4889
	hMGS.00149	CAG-882 sp003486385	CAG-882	Lachnospiraceae	Lachnospirales	Clostridia	Bacillota A	Bacteria	species	0.37	0.128464	0	0	7.92562
	hMGS.00152	Bacteroides fragilis	Bacteroides	Bacteroidaceae	Bacteroidales	Bacteroidia	Bacteroidota	Bacteria	species	0.75	0.433072	0.0201626	0	40.6438
	hMGS.00153	CAG-568 sp000434395	CAG-568	CAG-288	RFN20	Bacilli	Bacillota	Bacteria	species	0.49	1.02124	0	0	58.3069
	hMGS.00157	Flavonifractor plautii	Flavonifractor	Oscillospiraceae	Oscillospirales	Clostridia	Bacillota A	Bacteria	species	0.97	0.112107	0.032547	0	8.12399
	hMGS.00158	Anaerobutyricum hallii	Anaerobutyricum	Lachnospiraceae	Lachnospirales	Clostridia	Bacillota A	Bacteria	species	0.97	0.207602	0.17126	0	4.12578
	hMGS.00165	KLE1615 sp900066985	KLE1615	Lachnospiraceae	Lachnospirales	Clostridia	Bacillota A	Bacteria	species	0.91	0.233741	0.183407	0	2.71345
	hMGS.00167	Bacteroides ovatus	Bacteroides	Bacteroidaceae	Bacteroidales	Bacteroidia	Bacteroidota	Bacteria	species	0.82	0.894406	0.218804	0	46.2729
	hMGS.00171	Scatacola A faecigallinarum	Scatacola A	CAG-239	RF32	Alphaproteobacteria	Pseudomonadota	Bacteria	species	0.44	0.427649	0	0	25.1897
	hMGS.00174	Peptidiphaga sp000466165	Peptidiphaga	Actinomycetaceae	Actinomycetales	Actinomycetia	Actinomycetota	Bacteria	species	0.41	0.000423386	0	0	0.217545
	hMGS.00178	Faecalibacterium prausnitzii E	Faecalibacterium	Ruminococcaceae	Oscillospirales	Clostridia	Bacillota A	Bacteria	species	0.34	0.174401	0	0	12.0885
	hMGS.00182	Bacteroides stercoris	Bacteroides	Bacteroidaceae	Bacteroidales	Bacteroidia	Bacteroidota	Bacteria	species	0.63	0.843335	0.00116518	0	43.9701
	hMGS.00183	CAG-313 sp003539625	CAG-313	CAG-313	ML615J-28	Bacilli	Bacillota	Bacteria	species	0.3	0.0749813	0	0	8.23598
	hMGS.00184	CAG-95 sp000438155	CAG-95	Lachnospiraceae	Lachnospirales	Clostridia	Bacillota A	Bacteria	species	0.61	0.0553253	0.00193017	0	4.87912
	hMGS.00185	Clostridium sp900540255	Clostridium	Clostridiaceae	Clostridiales	Clostridia	Bacillota A	Bacteria	species	0.31	0.00583094	0	0	1.47161
	hMGS.00186	Streptococcus thermophilus	Streptococcus	Streptococcaceae	Lactobacillales	Bacilli	Bacillota	Bacteria	species	0.46	0.0539483	0	0	6.42595
	hMGS.00188	Blautia A sp900066335	Blautia A	Lachnospiraceae	Lachnospirales	Clostridia	Bacillota A	Bacteria	species	0.78	0.143144	0.0311543	0	3.49916
	hMGS.00192	Ruminococcus C callidus	Ruminococcus C	Ruminococcaceae	Oscillospirales	Clostridia	Bacillota A	Bacteria	species	0.36	0.072085	0	0	2.13108
	hMGS.00193	UBA11774 sp003507655	UBA11774	Lachnospiraceae	Lachnospirales	Clostridia	Bacillota A	Bacteria	species	0.93	0.139308	0.0534706	0	7.1939
	hMGS.00195	Dysosmobacter sp001916835	Dysosmobacter	Oscillospiraceae	Oscillospirales	Clostridia	Bacillota A	Bacteria	species	0.91	0.523759	0.374609	0	5.74234
	hMGS.00197	CAG-314 sp000437915	CAG-314	CAG-314	Christensenellales	Clostridia	Bacillota A	Bacteria	species	0.56	0.257965	0.000692426	0	5.55284
	hMGS.00202	SDRW01 sp007845485	SDRW01	UBA10027	Saccharimonadales	Saccharimonadia	Patescibacteria	Bacteria	species	0.34	0.000378683	0	0	0.0384634
	hMGS.00203	Acetatifactor sp003447295	Acetatifactor	Lachnospiraceae	Lachnospirales	Clostridia	Bacillota A	Bacteria	species	0.61	0.0890975	0.00165217	0	14.6395
	hMGS.00205	Bilophila wadsworthia	Bilophila	Desulfovibrionaceae	Desulfovibrionales	Desulfovibrionia	Desulfobacterota	Bacteria	species	0.89	0.14633	0.0963499	0	2.52027
	hMGS.00208	Eubacterium F sp900539115	Eubacterium F	Lachnospiraceae	Lachnospirales	Clostridia	Bacillota A	Bacteria	species	0.59	0.0914077	0.00211766	0	2.45231
	hMGS.00211	Faecalibacillus faecis	Faecalibacillus	Coprobacillaceae	Erysipelotrichales	Bacilli	Bacillota	Bacteria	species	0.41	0.0124998	0	0	1.07856
	hMGS.00222	F23-B02 sp001916715	F23-B02	Oscillospiraceae	Oscillospirales	Clostridia	Bacillota A	Bacteria	species	0.32	0.130122	0	0	7.81083
	hMGS.00223	Phocaeicola coprocola	Phocaeicola	Bacteroidaceae	Bacteroidales	Bacteroidia	Bacteroidota	Bacteria	species	0.38	0.432971	0	0	35.6807
	hMGS.00224	CAG-170 sp002404795	CAG-170	Oscillospiraceae	Oscillospirales	Clostridia	Bacillota A	Bacteria	species	0.82	0.344543	0.103489	0	13.5253
	hMGS.00226	Bacteroides xylanisolvens	Bacteroides	Bacteroidaceae	Bacteroidales	Bacteroidia	Bacteroidota	Bacteria	species	0.75	0.484407	0.0846036	0	43.2255
	hMGS.00227	CAG-170 sp900545925	CAG-170	Oscillospiraceae	Oscillospirales	Clostridia	Bacillota A	Bacteria	species	0.7	0.224806	0.0175502	0	7.69199
	hMGS.00230	Slackia A isoflavoniconvertens	Slackia A	Eggerthellaceae	Coriobacteriales	Coriobacteriia	Actinomycetota	Bacteria	species	0.33	0.0244007	0	0	1.79392
	hMGS.00232	Ventricola sp900542395	Ventricola	CAG-74	Christensenellales	Clostridia	Bacillota A	Bacteria	species	0.55	0.09369	0.000815884	0	2.02231
	hMGS.00237	Alistipes communis	Alistipes	Rikenellaceae	Bacteroidales	Bacteroidia	Bacteroidota	Bacteria	species	0.88	0.47301	0.273263	0	11.3985
	hMGS.00238	Scatocola faecipullorum	Scatocola	CAG-239	RF32	Alphaproteobacteria	Pseudomonadota	Bacteria	species	0.51	0.254323	0.000257784	0	20.1226
	hMGS.00241	CAG-245 sp000435175	CAG-245	CAG-508	TANB77	Clostridia	Bacillota A	Bacteria	species	0.56	0.114061	0.00211494	0	5.49075
	hMGS.00252	Dysosmobacter welbionis	Dysosmobacter	Oscillospiraceae	Oscillospirales	Clostridia	Bacillota A	Bacteria	species	0.99	0.29808	0.180387	0	7.85933
	hMGS.00254	Mediterraneibacter torques	Mediterraneibacter	Lachnospiraceae	Lachnospirales	Clostridia	Bacillota A	Bacteria	species	0.9	0.157205	0.0383234	0	13.3774
	hMGS.00257	Anaerostipes hadrus A	Anaerostipes	Lachnospiraceae	Lachnospirales	Clostridia	Bacillota A	Bacteria	species	0.64	0.0918298	0.00654638	0	5.62411
	hMGS.00259	Coprococcus sp000154245	Coprococcus	Lachnospiraceae	Lachnospirales	Clostridia	Bacillota A	Bacteria	species	0.32	0.0948274	0	0	5.1869
	hMGS.00261	Bacteroides cellulosilyticus	Bacteroides	Bacteroidaceae	Bacteroidales	Bacteroidia	Bacteroidota	Bacteria	species	0.71	0.72433	0.00610779	0	30.2527
	hMGS.00262	Butyribacter intestini	Butyribacter	Lachnospiraceae	Lachnospirales	Clostridia	Bacillota A	Bacteria	species	0.54	0.0622969	0.000686272	0	2.58308
	hMGS.00265	Parabacteroides merdae	Parabacteroides	Tannerellaceae	Bacteroidales	Bacteroidia	Bacteroidota	Bacteria	species	0.86	0.686936	0.38827	0	36.5298
	hMGS.00267	Ellagibacter isourolithinifaciens	Ellagibacter	Eggerthellaceae	Coriobacteriales	Coriobacteriia	Actinomycetota	Bacteria	species	0.37	0.0351883	0	0	0.769434
	hMGS.00269	Blautia A sp000436615	Blautia A	Lachnospiraceae	Lachnospirales	Clostridia	Bacillota A	Bacteria	species	0.57	0.0579925	0.00111999	0	5.35362
	hMGS.00275	Acutalibacter ornithocaccae	Acutalibacter	Acutalibacteraceae	Oscillospirales	Clostridia	Bacillota A	Bacteria	species	0.72	0.0566198	0.012642	0	11.375
	hMGS.00276	Bacteroides caccae	Bacteroides	Bacteroidaceae	Bacteroidales	Bacteroidia	Bacteroidota	Bacteria	species	0.9	0.633026	0.320928	0	22.2591
	hMGS.00285	Blautia A faecis	Blautia A	Lachnospiraceae	Lachnospirales	Clostridia	Bacillota A	Bacteria	species	0.99	0.28879	0.20482	0	8.97773
	hMGS.00288	Alistipes avistercoris	Alistipes	Rikenellaceae	Bacteroidales	Bacteroidia	Bacteroidota	Bacteria	species	0.37	0.694215	0	0	49.9584
	hMGS.00290	Faecalibacterium prausnitzii J	Faecalibacterium	Ruminococcaceae	Oscillospirales	Clostridia	Bacillota A	Bacteria	species	0.37	0.113292	0	0	6.86755
	hMGS.00295	Gemmiger sp900539695	Gemmiger	Ruminococcaceae	Oscillospirales	Clostridia	Bacillota A	Bacteria	species	0.8	0.0977264	0.0545773	0	6.10974
	hMGS.00301	Phocaeicola dorei	Phocaeicola	Bacteroidaceae	Bacteroidales	Bacteroidia	Bacteroidota	Bacteria	species	0.84	1.36021	0.219655	0	34.9125
	hMGS.00304	Dorea A longicatena B	Dorea A	Lachnospiraceae	Lachnospirales	Clostridia	Bacillota A	Bacteria	species	0.71	0.0717187	0.0186871	0	4.60688
	hMGS.00305	Gemmiger sp900540595	Gemmiger	Ruminococcaceae	Oscillospirales	Clostridia	Bacillota A	Bacteria	species	0.33	0.0455743	0	0	8.19375
	hMGS.00306	Gemmiger sp900540775	Gemmiger	Ruminococcaceae	Oscillospirales	Clostridia	Bacillota A	Bacteria	species	0.55	0.0837641	0.000919299	0	5.85344
	hMGS.00308	Oliverpabstia intestinalis	Oliverpabstia	Lachnospiraceae	Lachnospirales	Clostridia	Bacillota A	Bacteria	species	0.84	0.131243	0.0750403	0	3.42696
	hMGS.00310	Faecalibacterium sp900758465	Faecalibacterium	Ruminococcaceae	Oscillospirales	Clostridia	Bacillota A	Bacteria	species	0.84	0.320836	0.0669844	0	14.6127
	hMGS.00311	Negativibacillus sp000435195	Negativibacillus	Ruminococcaceae	Oscillospirales	Clostridia	Bacillota A	Bacteria	species	0.49	0.080318	0	0	5.4066
	hMGS.00322	ER4 sp003522105	ER4	Oscillospiraceae	Oscillospirales	Clostridia	Bacillota A	Bacteria	species	0.4	0.100264	0	0	7.49478
	hMGS.00324	Limiplasma merdipullorum	Limiplasma	CAG-74	Christensenellales	Clostridia	Bacillota A	Bacteria	species	0.78	0.0647498	0.00731245	0	6.13957
	hMGS.00327	Intestinibacter bartlettii	Intestinibacter	Peptostreptococcaceae	Peptostreptococcales	Clostridia	Bacillota A	Bacteria	species	0.68	0.011148	0.00170213	0	7.82724
	hMGS.00331	Copromonas sp900066785	Copromonas	Lachnospiraceae	Lachnospirales	Clostridia	Bacillota A	Bacteria	species	0.81	0.0650749	0.0303616	0	2.50576
	hMGS.00332	Enterocloster sp900541315	Enterocloster	Lachnospiraceae	Lachnospirales	Clostridia	Bacillota A	Bacteria	species	0.93	0.0489955	0.0264237	0	3.36753
	hMGS.00335	Actinomyces sp000220835	Actinomyces	Actinomycetaceae	Actinomycetales	Actinomycetia	Actinomycetota	Bacteria	species	0.42	0.000543991	0	0	0.0368708
	hMGS.00336	Angelakisella sp900547385	Angelakisella	Ruminococcaceae	Oscillospirales	Clostridia	Bacillota A	Bacteria	species	0.57	0.217459	0.00107942	0	3.51378
	hMGS.00341	Enterocloster bolteae	Enterocloster	Lachnospiraceae	Lachnospirales	Clostridia	Bacillota A	Bacteria	species	0.82	0.0307021	0.002772	0	9.93854
	hMGS.00342	UBA738 sp003522945	UBA738	Oscillospiraceae	Oscillospirales	Clostridia	Bacillota A	Bacteria	species	0.44	0.0621936	0	0	3.49103
	hMGS.00346	Agathobaculum sp003481705	Agathobaculum	Butyricicoccaceae	Oscillospirales	Clostridia	Bacillota A	Bacteria	species	0.47	0.0447636	0	0	1.07086
	hMGS.00348	Bifidobacterium dentium	Bifidobacterium	Bifidobacteriaceae	Actinomycetales	Actinomycetia	Actinomycetota	Bacteria	species	0.52	0.0162392	0.000365538	0	6.96964
	hMGS.00351	SFMI01 sp004556155	SFMI01	CAG-74	Christensenellales	Clostridia	Bacillota A	Bacteria	species	0.47	0.0556806	0	0	2.59955
	hMGS.00355	Clostridium A leptum	Clostridium A	Acutalibacteraceae	Oscillospirales	Clostridia	Bacillota A	Bacteria	species	0.98	0.0432971	0.0114916	0	10.2165
	hMGS.00357	Scatomorpha sp900545405	Scatomorpha	Oscillospiraceae	Oscillospirales	Clostridia	Bacillota A	Bacteria	species	0.69	0.0985199	0.00425942	0	11.8905
	hMGS.00358	Alistipes A ihumii	Alistipes A	Rikenellaceae	Bacteroidales	Bacteroidia	Bacteroidota	Bacteria	species	0.66	0.122585	0.0147529	0	5.00937
	hMGS.00359	Blautia A caecimuris	Blautia A	Lachnospiraceae	Lachnospirales	Clostridia	Bacillota A	Bacteria	species	0.36	0.0265476	0	0	9.22457
	hMGS.00365	Phocaeicola massiliensis	Phocaeicola	Bacteroidaceae	Bacteroidales	Bacteroidia	Bacteroidota	Bacteria	species	0.44	0.34477	0	0	22.223
	hMGS.00368	Butyricimonas virosa	Butyricimonas	Marinifilaceae	Bacteroidales	Bacteroidia	Bacteroidota	Bacteria	species	0.61	0.0894149	0.00594933	0	2.08223
	hMGS.00370	Clostridium AQ innocuum	Clostridium AQ	Erysipelotrichaceae	Erysipelotrichales	Bacilli	Bacillota	Bacteria	species	0.75	0.0106572	0.00179498	0	3.00359
	hMGS.00391	CAG-170 sp003516765	CAG-170	Oscillospiraceae	Oscillospirales	Clostridia	Bacillota A	Bacteria	species	0.62	0.106821	0.0138921	0	2.95088
	hMGS.00392	CAG-273 sp000438355	CAG-273	CAG-508	TANB77	Clostridia	Bacillota A	Bacteria	species	0.4	0.0301917	0	0	2.18931
	hMGS.00396	Lachnospira sp003451515	Lachnospira	Lachnospiraceae	Lachnospirales	Clostridia	Bacillota A	Bacteria	species	0.45	0.0783451	0	0	5.79582
	hMGS.00398	UBA644 sp900547165	UBA644	UBA644	Oscillospirales	Clostridia	Bacillota A	Bacteria	species	0.34	0.0113071	0	0	1.49346
	hMGS.00400	CAG-448 sp003150135	CAG-448	CAG-272	Oscillospirales	Clostridia	Bacillota A	Bacteria	species	0.46	0.127616	0	0	6.41937
	hMGS.00403	Faecalibacterium sp900539945	Faecalibacterium	Ruminococcaceae	Oscillospirales	Clostridia	Bacillota A	Bacteria	species	0.96	1.02204	0.724089	0	14.5272
	hMGS.00407	Alloscardovia omnicolens	Alloscardovia	Bifidobacteriaceae	Actinomycetales	Actinomycetia	Actinomycetota	Bacteria	species	0.34	0.00174852	0	0	9.03307
	hMGS.00408	Coprococcus A catus	Coprococcus A	Lachnospiraceae	Lachnospirales	Clostridia	Bacillota A	Bacteria	species	0.34	0.0190489	0	0	0.803994
	hMGS.00409	Copromonas sp000435795	Copromonas	Lachnospiraceae	Lachnospirales	Clostridia	Bacillota A	Bacteria	species	0.71	0.0658582	0.0201105	0	2.50995
	hMGS.00417	Dorea formicigenerans	Dorea	Lachnospiraceae	Lachnospirales	Clostridia	Bacillota A	Bacteria	species	0.98	0.100504	0.0852761	0	1.33036
	hMGS.00421	Anaerobutyricum soehngenii	Anaerobutyricum	Lachnospiraceae	Lachnospirales	Clostridia	Bacillota A	Bacteria	species	0.83	0.0452149	0.00773288	0	3.71159
	hMGS.00423	Clostridium Q symbiosum	Clostridium Q	Lachnospiraceae	Lachnospirales	Clostridia	Bacillota A	Bacteria	species	0.59	0.0115938	0.000580683	0	2.82747
	hMGS.00424	Clostridium sp000435835	Clostridium	Clostridiaceae	Clostridiales	Clostridia	Bacillota A	Bacteria	species	0.32	0.00208846	0	0	1.0282
	hMGS.00426	Lacticaseibacillus paracasei	Lacticaseibacillus	Lactobacillaceae	Lactobacillales	Bacilli	Bacillota	Bacteria	species	0.36	0.00678921	0	0	6.99053
	hMGS.00432	Bacteroides eggerthii	Bacteroides	Bacteroidaceae	Bacteroidales	Bacteroidia	Bacteroidota	Bacteria	species	0.58	0.625325	0.000568331	0	35.6839
	hMGS.00436	Coprobacter fastidiosus	Coprobacter	Coprobacteraceae	Bacteroidales	Bacteroidia	Bacteroidota	Bacteria	species	0.54	0.054871	0.000810973	0	7.3033
	hMGS.00439	Bariatricus comes	Bariatricus	Lachnospiraceae	Lachnospirales	Clostridia	Bacillota A	Bacteria	species	0.92	0.215503	0.192472	0	2.33703
	hMGS.00440	CAG-45 sp000438375	CAG-45	Lachnospiraceae	Lachnospirales	Clostridia	Bacillota A	Bacteria	species	0.43	0.025294	0	0	4.45603
	hMGS.00445	UBA737 sp900549055	UBA737	Acutalibacteraceae	Oscillospirales	Clostridia	Bacillota A	Bacteria	species	0.46	0.0207388	0	0	3.50287
	hMGS.00453	Alistipes A indistinctus	Alistipes A	Rikenellaceae	Bacteroidales	Bacteroidia	Bacteroidota	Bacteria	species	0.67	0.0615925	0.010676	0	3.93059
	hMGS.00455	CAG-95 sp900066375	CAG-95	Lachnospiraceae	Lachnospirales	Clostridia	Bacillota A	Bacteria	species	0.6	0.0190238	0.00192031	0	3.94897
	hMGS.00457	Faecalibacterium prausnitzii I	Faecalibacterium	Ruminococcaceae	Oscillospirales	Clostridia	Bacillota A	Bacteria	species	0.8	0.268768	0.139352	0	14.5422
	hMGS.00460	Ruthenibacterium merdipullorum	Ruthenibacterium	Ruminococcaceae	Oscillospirales	Clostridia	Bacillota A	Bacteria	species	0.68	0.0177441	0.00274707	0	3.97095
	hMGS.00464	CAG-196 sp002102975	CAG-196	Gastranaerophilaceae	Gastranaerophilales	Vampirovibrionia	Cyanobacteriota	Bacteria	species	0.59	0.230107	0.00104236	0	16.0631
	hMGS.00470	Akkermansia muciniphila B	Akkermansia	Akkermansiaceae	Verrucomicrobiales	Verrucomicrobiae	Verrucomicrobiota	Bacteria	species	0.32	0.303283	0	0	52.5585
	hMGS.00485	Fimisoma sp000435715	Fimisoma	Anaerovoracaceae	Peptostreptococcales	Clostridia	Bacillota A	Bacteria	species	0.67	0.0205233	0.00244601	0	2.87477
	hMGS.00486	Lawsonibacter asaccharolyticus	Lawsonibacter	Oscillospiraceae	Oscillospirales	Clostridia	Bacillota A	Bacteria	species	0.99	0.29875	0.213697	0	4.96226
	hMGS.00492	UMGS1312 sp900550625	UMGS1312	CAG-272	Oscillospirales	Clostridia	Bacillota A	Bacteria	species	0.35	0.0182618	0	0	1.21828
	hMGS.00498	Faecousia sp900546075	Faecousia	Oscillospiraceae	Oscillospirales	Clostridia	Bacillota A	Bacteria	species	0.38	0.035443	0	0	8.81447
	hMGS.00503	Rothia mucilaginosa A	Rothia	Micrococcaceae	Actinomycetales	Actinomycetia	Actinomycetota	Bacteria	species	0.38	0.0013564	0	0	0.339705
	hMGS.00504	Streptococcus mutans	Streptococcus	Streptococcaceae	Lactobacillales	Bacilli	Bacillota	Bacteria	species	0.33	0.00118495	0	0	0.398876
	hMGS.00506	Eubacterium F sp000433735	Eubacterium F	Lachnospiraceae	Lachnospirales	Clostridia	Bacillota A	Bacteria	species	0.55	0.0510988	0.00126549	0	3.52945
	hMGS.00511	Bacteroides clarus	Bacteroides	Bacteroidaceae	Bacteroidales	Bacteroidia	Bacteroidota	Bacteria	species	0.31	0.119924	0	0	37.8493
	hMGS.00526	Agathobacter sp000434275	Agathobacter	Lachnospiraceae	Lachnospirales	Clostridia	Bacillota A	Bacteria	species	0.65	0.119599	0.00740203	0	4.04817
	hMGS.00560	Blautia A sp900066145	Blautia A	Lachnospiraceae	Lachnospirales	Clostridia	Bacillota A	Bacteria	species	0.73	0.0548171	0.00654597	0	4.7743
	hMGS.00565	Parabacteroides goldsteinii	Parabacteroides	Tannerellaceae	Bacteroidales	Bacteroidia	Bacteroidota	Bacteria	species	0.3	0.0403565	0	0	10.7428
	hMGS.00566	Rothia dentocariosa	Rothia	Micrococcaceae	Actinomycetales	Actinomycetia	Actinomycetota	Bacteria	species	0.43	0.000485826	0	0	0.130552
	hMGS.00582	QAMH01 sp900544245	QAMH01	QAMH01	Coriobacteriales	Coriobacteriia	Actinomycetota	Bacteria	species	0.53	0.0478305	0.000798105	0	1.35202
	hMGS.00583	Romboutsia timonensis	Romboutsia	Peptostreptococcaceae	Peptostreptococcales	Clostridia	Bacillota A	Bacteria	species	0.77	0.0071881	0.00233925	0	2.23257
	hMGS.00590	CAG-238 sp900551415	CAG-238	Anaerovoracaceae	Peptostreptococcales	Clostridia	Bacillota A	Bacteria	species	0.37	0.0254679	0	0	0.929265
	hMGS.00595	Onthomonas sp900545815	Onthomonas	Oscillospiraceae	Oscillospirales	Clostridia	Bacillota A	Bacteria	species	0.52	0.021887	0.000682984	0	0.529377
	hMGS.00597	Ruminococcus C sp000980705	Ruminococcus C	Ruminococcaceae	Oscillospirales	Clostridia	Bacillota A	Bacteria	species	0.35	0.0779693	0	0	4.18322
	hMGS.00598	Scatomorpha intestinigallinarum	Scatomorpha	Oscillospiraceae	Oscillospirales	Clostridia	Bacillota A	Bacteria	species	0.46	0.0400653	0	0	9.73107
	hMGS.00599	Sellimonas intestinalis	Sellimonas	Lachnospiraceae	Lachnospirales	Clostridia	Bacillota A	Bacteria	species	0.47	0.0121	0	0	2.53353
	hMGS.00609	Limiplasma sp900548145	Limiplasma	CAG-74	Christensenellales	Clostridia	Bacillota A	Bacteria	species	0.44	0.0216075	0	0	1.00557
	hMGS.00636	Alistipes A pullistercoris	Alistipes A	Rikenellaceae	Bacteroidales	Bacteroidia	Bacteroidota	Bacteria	species	0.38	0.0387994	0	0	7.13271
	hMGS.00646	Evtepia sp004556345	Evtepia	Oscillospiraceae	Oscillospirales	Clostridia	Bacillota A	Bacteria	species	0.4	0.0311126	0	0	0.547246
	hMGS.00647	Faecalibacterium prausnitzii	Faecalibacterium	Ruminococcaceae	Oscillospirales	Clostridia	Bacillota A	Bacteria	species	0.75	0.73067	0.0850987	0	26.9667
	hMGS.00649	Hungatella effluvii	Hungatella	Lachnospiraceae	Lachnospirales	Clostridia	Bacillota A	Bacteria	species	0.57	0.00804996	0.000561404	0	6.49901
	hMGS.00650	Merdibacter merdipullorum	Merdibacter	Erysipelotrichaceae	Erysipelotrichales	Bacilli	Bacillota	Bacteria	species	0.52	0.0450366	0.000668238	0	19.524
	hMGS.00662	Faecalibacterium sp900539885	Faecalibacterium	Ruminococcaceae	Oscillospirales	Clostridia	Bacillota A	Bacteria	species	0.78	0.213698	0.0513329	0	14.8463
	hMGS.00699	Clostridium AP sp000509125	Clostridium AP	Lachnospiraceae	Lachnospirales	Clostridia	Bacillota A	Bacteria	species	0.41	0.00421887	0	0	0.726449
	hMGS.00710	Scatomorpha merdavium	Scatomorpha	Oscillospiraceae	Oscillospirales	Clostridia	Bacillota A	Bacteria	species	0.41	0.0175469	0	0	4.29194
	hMGS.00711	Senegalimassilia anaerobia	Senegalimassilia	Eggerthellaceae	Coriobacteriales	Coriobacteriia	Actinomycetota	Bacteria	species	0.34	0.0236295	0	0	0.982602
	hMGS.00712	Spyradocola merdavium	Spyradocola	UBA1750	Christensenellales	Clostridia	Bacillota A	Bacteria	species	0.54	0.0398427	0.000655071	0	1.28031
	hMGS.00717	Ventrimonas sp003478505	Ventrimonas	Lachnospiraceae	Lachnospirales	Clostridia	Bacillota A	Bacteria	species	0.73	0.0395072	0.0132127	0	1.54594
	hMGS.00720	Clostridium Q saccharolyticum A	Clostridium Q	Lachnospiraceae	Lachnospirales	Clostridia	Bacillota A	Bacteria	species	0.49	0.0103032	0	0	1.90737
	hMGS.00721	Clostridium saudiense	Clostridium	Clostridiaceae	Clostridiales	Clostridia	Bacillota A	Bacteria	species	0.41	0.00799448	0	0	13.0553
	hMGS.00724	Eubacterium G sp000435815	Eubacterium G	Lachnospiraceae	Lachnospirales	Clostridia	Bacillota A	Bacteria	species	0.43	0.0219469	0	0	0.933704
	hMGS.00730	UMGS1071 sp900542375	UMGS1071	Acutalibacteraceae	Oscillospirales	Clostridia	Bacillota A	Bacteria	species	0.59	0.0155627	0.00994275	0	0.400631
	hMGS.00733	Ventrimonas sp003480315	Ventrimonas	Lachnospiraceae	Lachnospirales	Clostridia	Bacillota A	Bacteria	species	0.78	0.045813	0.0321398	0	2.03786
	hMGS.00734	Butyribacter sp000436755	Butyribacter	Lachnospiraceae	Lachnospirales	Clostridia	Bacillota A	Bacteria	species	0.35	0.0251727	0	0	1.81904
	hMGS.00736	CAG-170 sp000436735	CAG-170	Oscillospiraceae	Oscillospirales	Clostridia	Bacillota A	Bacteria	species	0.32	0.0203305	0	0	7.47197
	hMGS.00738	CAG-313 sp000433035	CAG-313	CAG-313	ML615J-28	Bacilli	Bacillota	Bacteria	species	0.47	0.130983	0	0	9.88307
	hMGS.00744	Evtepia gabavorous	Evtepia	Oscillospiraceae	Oscillospirales	Clostridia	Bacillota A	Bacteria	species	0.56	0.0483396	0.00171405	0	0.694969
	hMGS.00761	CAG-170 sp900549635	CAG-170	Oscillospiraceae	Oscillospirales	Clostridia	Bacillota A	Bacteria	species	0.73	0.077531	0.0325829	0	6.14672
	hMGS.00762	CAG-272 sp000433515	CAG-272	CAG-272	Oscillospirales	Clostridia	Bacillota A	Bacteria	species	0.35	0.0273332	0	0	3.27289
	hMGS.00765	Eisenbergiella porci	Eisenbergiella	Lachnospiraceae	Lachnospirales	Clostridia	Bacillota A	Bacteria	species	0.61	0.0183398	0.000705306	0	10.6495
	hMGS.00770	Negativibacillus faecipullorum	Negativibacillus	Ruminococcaceae	Oscillospirales	Clostridia	Bacillota A	Bacteria	species	0.55	0.0492737	0.000908332	0	1.86221
	hMGS.00774	Schaedlerella glycyrrhizinilytica A	Schaedlerella	Lachnospiraceae	Lachnospirales	Clostridia	Bacillota A	Bacteria	species	0.38	0.00508629	0	0	0.766137
	hMGS.00784	Enterocloster clostridioformis	Enterocloster	Lachnospiraceae	Lachnospirales	Clostridia	Bacillota A	Bacteria	species	0.31	0.0268562	0	0	27.1561
	hMGS.00796	Scardovia wiggsiae	Scardovia	Bifidobacteriaceae	Actinomycetales	Actinomycetia	Actinomycetota	Bacteria	species	0.33	0.000493468	0	0	0.0762693
	hMGS.00801	UBA3402 sp003478355	UBA3402	Lachnospiraceae	Lachnospirales	Clostridia	Bacillota A	Bacteria	species	0.8	0.0487747	0.0337143	0	1.38768
	hMGS.00805	Bacteroides faecis	Bacteroides	Bacteroidaceae	Bacteroidales	Bacteroidia	Bacteroidota	Bacteria	species	0.34	0.16722	0	0	21.1519
	hMGS.00807	Blautia A sp900066355	Blautia A	Lachnospiraceae	Lachnospirales	Clostridia	Bacillota A	Bacteria	species	0.81	0.0431907	0.0205493	0	2.12308
	hMGS.00818	Egerieenecus merdigallinarum	Egerieenecus	CAG-74	Christensenellales	Clostridia	Bacillota A	Bacteria	species	0.73	0.0295401	0.0082018	0	1.87604
	hMGS.00820	Enterocloster aldenensis	Enterocloster	Lachnospiraceae	Lachnospirales	Clostridia	Bacillota A	Bacteria	species	0.58	0.0105513	0.000658676	0	1.9231
	hMGS.00821	Eubacterium G sp000434315	Eubacterium G	Lachnospiraceae	Lachnospirales	Clostridia	Bacillota A	Bacteria	species	0.48	0.0158879	0	0	1.12618
	hMGS.00822	Eubacterium I ramulus	Eubacterium I	Lachnospiraceae	Lachnospirales	Clostridia	Bacillota A	Bacteria	species	0.87	0.0985239	0.0598064	0	2.10807
	hMGS.00836	UBA11452 sp003526375	UBA11452	UBA1829	Victivallales	Lentisphaeria	Verrucomicrobiota	Bacteria	species	0.37	0.032272	0	0	3.018
	hMGS.00839	Bacteroides nordii	Bacteroides	Bacteroidaceae	Bacteroidales	Bacteroidia	Bacteroidota	Bacteria	species	0.46	0.0360758	0	0	22.6147
	hMGS.00847	Choladocola sp003480725	Choladocola	Lachnospiraceae	Lachnospirales	Clostridia	Bacillota A	Bacteria	species	0.93	0.0760924	0.0599852	0	2.10991
	hMGS.00860	Prevotella rara	Prevotella	Bacteroidaceae	Bacteroidales	Bacteroidia	Bacteroidota	Bacteria	species	0.44	0.545324	0	0	45.46
	hMGS.00865	UMGS1820 sp900545865	UMGS1820	Monoglobaceae	Monoglobales	Clostridia	Bacillota A	Bacteria	species	0.3	0.00412452	0	0	0.399569
	hMGS.00866	Victivallis lenta	Victivallis	Victivallaceae	Victivallales	Lentisphaeria	Verrucomicrobiota	Bacteria	species	0.45	0.0365014	0	0	4.23414
	hMGS.00898	UMGS856 sp900546265	UMGS856	Acutalibacteraceae	Oscillospirales	Clostridia	Bacillota A	Bacteria	species	0.94	0.0510319	0.0179102	0	2.24298
	hMGS.00899	Victivallis vadensis	Victivallis	Victivallaceae	Victivallales	Lentisphaeria	Verrucomicrobiota	Bacteria	species	0.35	0.0172663	0	0	3.53359
	hMGS.00905	Blautia A sp900066205	Blautia A	Lachnospiraceae	Lachnospirales	Clostridia	Bacillota A	Bacteria	species	0.62	0.0342853	0.0030683	0	2.22445
	hMGS.00920	Lawsonibacter sp000177015	Lawsonibacter	Oscillospiraceae	Oscillospirales	Clostridia	Bacillota A	Bacteria	species	0.44	0.025209	0	0	2.8956
	hMGS.00921	Lawsonibacter sp900545895	Lawsonibacter	Oscillospiraceae	Oscillospirales	Clostridia	Bacillota A	Bacteria	species	0.52	0.0188565	0.000564724	0	3.09205
	hMGS.00936	Schaedlerella sp900066545	Schaedlerella	Lachnospiraceae	Lachnospirales	Clostridia	Bacillota A	Bacteria	species	0.3	0.0042721	0	0	1.37001
	hMGS.00940	Ventricola sp900542445	Ventricola	CAG-74	Christensenellales	Clostridia	Bacillota A	Bacteria	species	0.76	0.0699598	0.0362467	0	1.40977
	hMGS.00964	Faecousia sp000435995	Faecousia	Oscillospiraceae	Oscillospirales	Clostridia	Bacillota A	Bacteria	species	0.58	0.0577379	0.00182267	0	2.95978
	hMGS.00967	Lachnoclostridium B sp900066555	Lachnoclostridium B	Lachnospiraceae	Lachnospirales	Clostridia	Bacillota A	Bacteria	species	0.93	0.0266442	0.0200418	0	0.589133
	hMGS.00981	Ruthenibacterium sp018380115	Ruthenibacterium	Ruminococcaceae	Oscillospirales	Clostridia	Bacillota A	Bacteria	species	0.6	0.0128885	0.0020947	0	2.66153
	hMGS.01003	Intestinibacter sp900540355	Intestinibacter	Peptostreptococcaceae	Peptostreptococcales	Clostridia	Bacillota A	Bacteria	species	0.37	0.00570664	0	0	0.679393
	hMGS.01005	Limivivens sp900543575	Limivivens	Lachnospiraceae	Lachnospirales	Clostridia	Bacillota A	Bacteria	species	0.89	0.0472061	0.0371669	0	0.68947
	hMGS.01022	Streptococcus sp001556435	Streptococcus	Streptococcaceae	Lactobacillales	Bacilli	Bacillota	Bacteria	species	0.73	0.0214621	0.00429151	0	5.20924
	hMGS.01027	UMGS1975 sp900546685	UMGS1975	QAND01	Christensenellales	Clostridia	Bacillota A	Bacteria	species	0.82	0.0259619	0.0144828	0	1.21537
	hMGS.01028	UMGS973 sp900547295	UMGS973	Anaerovoracaceae	Peptostreptococcales	Clostridia	Bacillota A	Bacteria	species	0.45	0.010011	0	0	0.408272
	hMGS.01036	Alistipes senegalensis	Alistipes	Rikenellaceae	Bacteroidales	Bacteroidia	Bacteroidota	Bacteria	species	0.63	0.112683	0.0122755	0	3.32633
	hMGS.01040	Bifidobacterium animalis	Bifidobacterium	Bifidobacteriaceae	Actinomycetales	Actinomycetia	Actinomycetota	Bacteria	species	0.36	0.0574089	0	0	10.3657
	hMGS.01042	Blautia A sp900548245	Blautia A	Lachnospiraceae	Lachnospirales	Clostridia	Bacillota A	Bacteria	species	0.47	0.0237097	0	0	3.999
	hMGS.01048	Coprobacillus cateniformis	Coprobacillus	Coprobacillaceae	Erysipelotrichales	Bacilli	Bacillota	Bacteria	species	0.33	0.00571533	0	0	4.77878
	hMGS.01054	Eubacterium G sp000432355	Eubacterium G	Lachnospiraceae	Lachnospirales	Clostridia	Bacillota A	Bacteria	species	0.69	0.0277721	0.0044049	0	1.62607
	hMGS.01057	Fimisoma sp900540145	Fimisoma	Anaerovoracaceae	Peptostreptococcales	Clostridia	Bacillota A	Bacteria	species	0.31	0.00565854	0	0	1.15406
	hMGS.01065	HGM13006 sp900756575	HGM13006	Oscillospiraceae	Oscillospirales	Clostridia	Bacillota A	Bacteria	species	0.57	0.0158618	0.00337435	0	0.493211
	hMGS.01072	Pauljensenia sp000278725	Pauljensenia	Actinomycetaceae	Actinomycetales	Actinomycetia	Actinomycetota	Bacteria	species	0.79	0.00413282	0.00204415	0	0.217691
	hMGS.01115	Dysosmobacter sp900542115	Dysosmobacter	Oscillospiraceae	Oscillospirales	Clostridia	Bacillota A	Bacteria	species	0.8	0.0663336	0.0360471	0	1.44408
	hMGS.01116	Eisenbergiella tayi	Eisenbergiella	Lachnospiraceae	Lachnospirales	Clostridia	Bacillota A	Bacteria	species	0.89	0.0206797	0.00228828	0	12.3396
	hMGS.01118	Faecalibacterium prausnitzii F	Faecalibacterium	Ruminococcaceae	Oscillospirales	Clostridia	Bacillota A	Bacteria	species	0.38	0.27543	0	0	15.9365
	hMGS.01120	Fimisoma avicola	Fimisoma	Anaerovoracaceae	Peptostreptococcales	Clostridia	Bacillota A	Bacteria	species	0.36	0.00719526	0	0	0.747343
	hMGS.01155	Acutalibacter stercoravium	Acutalibacter	Acutalibacteraceae	Oscillospirales	Clostridia	Bacillota A	Bacteria	species	0.38	0.0121274	0	0	3.32821
	hMGS.01165	CAG-170 sp900553545	CAG-170	Oscillospiraceae	Oscillospirales	Clostridia	Bacillota A	Bacteria	species	0.72	0.0593438	0.0286288	0	5.13005
	hMGS.01167	CAG-317 sp000433215	CAG-317	Lachnospiraceae	Lachnospirales	Clostridia	Bacillota A	Bacteria	species	0.82	0.0248674	0.0136335	0	0.713975
	hMGS.01183	Intestinimonas butyriciproducens	Intestinimonas	Oscillospiraceae	Oscillospirales	Clostridia	Bacillota A	Bacteria	species	0.94	0.0299037	0.00709078	0	3.48658
	hMGS.01187	Longicatena caecimuris	Longicatena	Erysipelotrichaceae	Erysipelotrichales	Bacilli	Bacillota	Bacteria	species	0.32	0.0136716	0	0	4.56401
	hMGS.01188	Massilistercora timonensis	Massilistercora	Lachnospiraceae	Lachnospirales	Clostridia	Bacillota A	Bacteria	species	0.34	0.00628147	0	0	2.29315
	hMGS.01190	NSJ-51 sp900549795	NSJ-51	Oscillospiraceae	Oscillospirales	Clostridia	Bacillota A	Bacteria	species	0.8	0.0249513	0.00579794	0	2.68603
	hMGS.01199	Scatosoma sp003150575	Scatosoma	Borkfalkiaceae	Christensenellales	Clostridia	Bacillota A	Bacteria	species	0.75	0.0385052	0.00919371	0	1.4698
	hMGS.01212	UMGS621 sp900543915	UMGS621	Borkfalkiaceae	Christensenellales	Clostridia	Bacillota A	Bacteria	species	0.3	0.0369787	0	0	3.87982
	hMGS.01228	Anaeromassilibacillus stercoravium	Anaeromassilibacillus	Acutalibacteraceae	Oscillospirales	Clostridia	Bacillota A	Bacteria	species	0.86	0.0228643	0.00911709	0	2.24556
	hMGS.01232	Borkfalkia ceftriaxoniphila	Borkfalkia	Borkfalkiaceae	Christensenellales	Clostridia	Bacillota A	Bacteria	species	0.73	0.0283918	0.00574348	0	2.90785
	hMGS.01248	Faecousia sp900544405	Faecousia	Oscillospiraceae	Oscillospirales	Clostridia	Bacillota A	Bacteria	species	0.39	0.0108434	0	0	0.677638
	hMGS.01256	Lawsonibacter sp014287875	Lawsonibacter	Oscillospiraceae	Oscillospirales	Clostridia	Bacillota A	Bacteria	species	0.76	0.0287582	0.0136372	0	1.98364
	hMGS.01257	Lawsonibacter sp900066645	Lawsonibacter	Oscillospiraceae	Oscillospirales	Clostridia	Bacillota A	Bacteria	species	0.96	0.0537157	0.0375754	0	1.28408
	hMGS.01262	Pauljensenia sp000308055	Pauljensenia	Actinomycetaceae	Actinomycetales	Actinomycetia	Actinomycetota	Bacteria	species	0.31	0.000856509	0	0	0.161925
	hMGS.01263	Pauljensenia sp000466265	Pauljensenia	Actinomycetaceae	Actinomycetales	Actinomycetia	Actinomycetota	Bacteria	species	0.5	0.00400112	0	0	0.236078
	hMGS.01277	Streptococcus gordonii	Streptococcus	Streptococcaceae	Lactobacillales	Bacilli	Bacillota	Bacteria	species	0.56	0.00267499	0.000488268	0	1.19522
	hMGS.01305	Blautia A sp003477525	Blautia A	Lachnospiraceae	Lachnospirales	Clostridia	Bacillota A	Bacteria	species	0.4	0.0193548	0	0	1.84829
	hMGS.01321	Enterenecus sp900549885	Enterenecus	Oscillospiraceae	Oscillospirales	Clostridia	Bacillota A	Bacteria	species	0.85	0.0447867	0.0202553	0	2.10308
	hMGS.01331	Fournierella excrementavium	Fournierella	Ruminococcaceae	Oscillospirales	Clostridia	Bacillota A	Bacteria	species	0.59	0.0158361	0.00107922	0	3.31379
	hMGS.01337	HGM13222 sp900757485	HGM13222	Ruminococcaceae	Oscillospirales	Clostridia	Bacillota A	Bacteria	species	0.48	0.00798401	0	0	0.793688
	hMGS.01347	Merdimonas faecis	Merdimonas	Lachnospiraceae	Lachnospirales	Clostridia	Bacillota A	Bacteria	species	0.4	0.00773315	0	0	1.16254
	hMGS.01354	Pauljensenia sp000758755	Pauljensenia	Actinomycetaceae	Actinomycetales	Actinomycetia	Actinomycetota	Bacteria	species	0.42	0.000590038	0	0	0.0453076
	hMGS.01366	Scatosoma sp900555925	Scatosoma	Borkfalkiaceae	Christensenellales	Clostridia	Bacillota A	Bacteria	species	0.78	0.0525531	0.0124668	0	5.39418
	hMGS.01401	Anaerotruncus massiliensis	Anaerotruncus	Ruminococcaceae	Oscillospirales	Clostridia	Bacillota A	Bacteria	species	0.55	0.00857294	0.000365693	0	1.40211
	hMGS.01418	Copromonas sp900066055	Copromonas	Lachnospiraceae	Lachnospirales	Clostridia	Bacillota A	Bacteria	species	0.43	0.0136527	0	0	3.47664
	hMGS.01427	Eubacterium B sulci	Eubacterium B	Anaerovoracaceae	Peptostreptococcales	Clostridia	Bacillota A	Bacteria	species	0.58	0.00104282	0.000516116	0	0.181461
	hMGS.01431	Faecivicinus sp900553265	Faecivicinus	CAG-74	Christensenellales	Clostridia	Bacillota A	Bacteria	species	0.57	0.0103436	0.00179379	0	0.591084
	hMGS.01432	Fimadaptatus sp900553645	Fimadaptatus	CAG-74	Christensenellales	Clostridia	Bacillota A	Bacteria	species	0.44	0.00937082	0	0	0.64213
	hMGS.01447	Massilicoli timonensis	Massilicoli	Erysipelotrichaceae	Erysipelotrichales	Bacilli	Bacillota	Bacteria	species	0.37	0.00306313	0	0	3.68532
	hMGS.01449	Mogibacterium diversum	Mogibacterium	Anaerovoracaceae	Peptostreptococcales	Clostridia	Bacillota A	Bacteria	species	0.76	0.00115666	0.000649956	0	0.149529
	hMGS.01464	Streptococcus parasanguinis	Streptococcus	Streptococcaceae	Lactobacillales	Bacilli	Bacillota	Bacteria	species	0.41	0.00999187	0	0	5.51763
	hMGS.01466	Terrisporobacter sp900557165	Terrisporobacter	Peptostreptococcaceae	Peptostreptococcales	Clostridia	Bacillota A	Bacteria	species	0.34	0.00206669	0	0	0.458508
	hMGS.01496	Alectryocaccomicrobium faecavium	Alectryocaccomicrobium	CAG-74	Christensenellales	Clostridia	Bacillota A	Bacteria	species	0.42	0.016454	0	0	0.678635
	hMGS.01502	Anaerotruncus colihominis	Anaerotruncus	Ruminococcaceae	Oscillospirales	Clostridia	Bacillota A	Bacteria	species	0.84	0.00616439	0.00177158	0	0.75434
	hMGS.01503	Avimicrobium caecorum	Avimicrobium	Ruminococcaceae	Oscillospirales	Clostridia	Bacillota A	Bacteria	species	0.85	0.0520089	0.0462681	0	0.456712
	hMGS.01512	Blautia A sp900066505	Blautia A	Lachnospiraceae	Lachnospirales	Clostridia	Bacillota A	Bacteria	species	0.91	0.0204293	0.0113524	0	0.594875
	hMGS.01520	CAG-238 sp900542245	CAG-238	Anaerovoracaceae	Peptostreptococcales	Clostridia	Bacillota A	Bacteria	species	0.64	0.0207907	0.00824126	0	0.872391
	hMGS.01546	Enterocloster lavalensis	Enterocloster	Lachnospiraceae	Lachnospirales	Clostridia	Bacillota A	Bacteria	species	0.78	0.00966086	0.00169489	0	6.69566
	hMGS.01559	Intestinimonas massiliensis	Intestinimonas	Oscillospiraceae	Oscillospirales	Clostridia	Bacillota A	Bacteria	species	0.79	0.0268667	0.00454499	0	5.10511
	hMGS.01568	Limiplasma sp004556545	Limiplasma	CAG-74	Christensenellales	Clostridia	Bacillota A	Bacteria	species	0.46	0.0129584	0	0	1.98649
	hMGS.01571	Marvinbryantia sp900550755	Marvinbryantia	Lachnospiraceae	Lachnospirales	Clostridia	Bacillota A	Bacteria	species	0.36	0.00347345	0	0	2.1296
	hMGS.01573	Merdisoma sp900553635	Merdisoma	Lachnospiraceae	Lachnospirales	Clostridia	Bacillota A	Bacteria	species	0.48	0.0168679	0	0	0.979627
	hMGS.01576	Monoglobus pectinilyticus	Monoglobus	Monoglobaceae	Monoglobales	Clostridia	Bacillota A	Bacteria	species	0.46	0.0126184	0	0	1.34147
	hMGS.01609	UMGS1696 sp900753285	UMGS1696	CAG-272	Oscillospirales	Clostridia	Bacillota A	Bacteria	species	0.59	0.0300319	0.00318663	0	4.91158
	hMGS.01634	Alangreenwoodia sp905206455	Alangreenwoodia	Anaerovoracaceae	Peptostreptococcales	Clostridia	Bacillota A	Bacteria	species	0.59	0.0112586	0.00564474	0	0.270153
	hMGS.01642	Blautia A luti	Blautia A	Lachnospiraceae	Lachnospirales	Clostridia	Bacillota A	Bacteria	species	0.6	0.0196565	0.00265951	0	8.15186
	hMGS.01665	Choladousia sp902363665	Choladousia	Lachnospiraceae	Lachnospirales	Clostridia	Bacillota A	Bacteria	species	0.76	0.0279522	0.0122067	0	0.794547
	hMGS.01686	Dielma fastidiosa	Dielma	Erysipelotrichaceae	Erysipelotrichales	Bacilli	Bacillota	Bacteria	species	0.51	0.00335053	0.000240462	0	1.45403
	hMGS.01687	Dysosmobacter excrementavium	Dysosmobacter	Oscillospiraceae	Oscillospirales	Clostridia	Bacillota A	Bacteria	species	0.4	0.0179602	0	0	2.76174
	hMGS.01693	Enterocloster citroniae	Enterocloster	Lachnospiraceae	Lachnospirales	Clostridia	Bacillota A	Bacteria	species	0.88	0.006594	0.00310834	0	0.495329
	hMGS.01694	Enterocloster excrementigallinarum	Enterocloster	Lachnospiraceae	Lachnospirales	Clostridia	Bacillota A	Bacteria	species	0.63	0.00563287	0.000878669	0	2.20459
	hMGS.01706	Fimivivens sp900113995	Fimivivens	Ruminococcaceae	Oscillospirales	Clostridia	Bacillota A	Bacteria	species	0.36	0.00581973	0	0	0.854569
	hMGS.01717	Holdemania filiformis	Holdemania	Erysipelotrichaceae	Erysipelotrichales	Bacilli	Bacillota	Bacteria	species	0.74	0.0136648	0.00658512	0	0.900174
	hMGS.01739	Pauljensenia sp902373545	Pauljensenia	Actinomycetaceae	Actinomycetales	Actinomycetia	Actinomycetota	Bacteria	species	0.43	0.0022562	0	0	0.55382
	hMGS.01757	Scatosoma sp900552625	Scatosoma	Borkfalkiaceae	Christensenellales	Clostridia	Bacillota A	Bacteria	species	0.67	0.0198866	0.00463295	0	1.25371
	hMGS.01804	Acetatifactor sp900755865	Acetatifactor	Lachnospiraceae	Lachnospirales	Clostridia	Bacillota A	Bacteria	species	0.31	0.00923906	0	0	4.08977
	hMGS.01829	Blautia A sp900120195	Blautia A	Lachnospiraceae	Lachnospirales	Clostridia	Bacillota A	Bacteria	species	0.55	0.0118056	0.000949044	0	2.52454
	hMGS.01859	Choladousia sp902363135	Choladousia	Lachnospiraceae	Lachnospirales	Clostridia	Bacillota A	Bacteria	species	0.88	0.0358776	0.0314615	0	0.618335
	hMGS.01886	Dysosmobacter sp900544615	Dysosmobacter	Oscillospiraceae	Oscillospirales	Clostridia	Bacillota A	Bacteria	species	0.37	0.0321634	0	0	1.45425
	hMGS.01935	Merdisoma sp900066385	Merdisoma	Lachnospiraceae	Lachnospirales	Clostridia	Bacillota A	Bacteria	species	0.73	0.016585	0.00963035	0	0.67823
	hMGS.01981	Scatomorpha sp900759385	Scatomorpha	Oscillospiraceae	Oscillospirales	Clostridia	Bacillota A	Bacteria	species	0.4	0.00645224	0	0	2.19081
	hMGS.02003	Turicibacter sanguinis	Turicibacter	Turicibacteraceae	Haloplasmatales	Bacilli	Bacillota	Bacteria	species	0.38	0.00211004	0	0	1.15999
	hMGS.02007	UBA3818 sp900557155	UBA3818	Ruminococcaceae	Oscillospirales	Clostridia	Bacillota A	Bacteria	species	0.76	0.035738	0.0195767	0	1.01936
	hMGS.02013	UMGS1264 sp904399395	UMGS1264	Acutalibacteraceae	Oscillospirales	Clostridia	Bacillota A	Bacteria	species	0.86	0.0136113	0.00708069	0	1.18382
	hMGS.02025	UMGS775 sp900545325	UMGS775	Borkfalkiaceae	Christensenellales	Clostridia	Bacillota A	Bacteria	species	0.52	0.013538	0.000370342	0	2.33369
	hMGS.02059	JAGZMM01 hMGS.02059	JAGZMM01	Acutalibacteraceae	Oscillospirales	Clostridia	Bacillota A	Bacteria	genus	0.32	0.00197678	0	0	2.09701
	hMGS.02076	Acutalibacter sp900548545	Acutalibacter	Acutalibacteraceae	Oscillospirales	Clostridia	Bacillota A	Bacteria	species	0.8	0.00546397	0.00145465	0	2.17849
	hMGS.02079	AF33-28 sp003477885	AF33-28	Lachnospiraceae	Lachnospirales	Clostridia	Bacillota A	Bacteria	species	0.79	0.00445153	0.00155158	0	1.74913
	hMGS.02091	Anaerotruncus rubiinfantis	Anaerotruncus	Ruminococcaceae	Oscillospirales	Clostridia	Bacillota A	Bacteria	species	0.77	0.00355958	0.00269835	0	0.0860435
	hMGS.02104	Blautia A hydrogenotrophica	Blautia A	Lachnospiraceae	Lachnospirales	Clostridia	Bacillota A	Bacteria	species	0.51	0.00397892	0.000157167	0	0.44722
	hMGS.02148	Choladocola sp018223365	Choladocola	Lachnospiraceae	Lachnospirales	Clostridia	Bacillota A	Bacteria	species	0.74	0.0163546	0.00789683	0	0.521782
	hMGS.02167	Copromonas sp900541255	Copromonas	Lachnospiraceae	Lachnospirales	Clostridia	Bacillota A	Bacteria	species	0.53	0.00873841	0.000248449	0	1.8439
	hMGS.02189	Enterocloster asparagiformis	Enterocloster	Lachnospiraceae	Lachnospirales	Clostridia	Bacillota A	Bacteria	species	0.4	0.00431187	0	0	0.626453
	hMGS.02223	Holdemania sp900120005	Holdemania	Erysipelotrichaceae	Erysipelotrichales	Bacilli	Bacillota	Bacteria	species	0.42	0.00907153	0	0	0.871975
	hMGS.02239	Leuconostoc mesenteroides	Leuconostoc	Lactobacillaceae	Lactobacillales	Bacilli	Bacillota	Bacteria	species	0.3	0.000368729	0	0	0.205291
	hMGS.02245	Limivivens sp900066135	Limivivens	Lachnospiraceae	Lachnospirales	Clostridia	Bacillota A	Bacteria	species	0.62	0.00821152	0.0024619	0	0.348522
	hMGS.02248	Massilistercora sp902406105	Massilistercora	Lachnospiraceae	Lachnospirales	Clostridia	Bacillota A	Bacteria	species	0.44	0.000973186	0	0	0.228873
	hMGS.02249	Merdibacter merdigallinarum	Merdibacter	Erysipelotrichaceae	Erysipelotrichales	Bacilli	Bacillota	Bacteria	species	0.8	0.010246	0.00276428	0	1.21445
	hMGS.02250	Merdisoma faecalis	Merdisoma	Lachnospiraceae	Lachnospirales	Clostridia	Bacillota A	Bacteria	species	0.65	0.00551926	0.000763186	0	1.39198
	hMGS.02254	Muricomes contortus B	Muricomes	Lachnospiraceae	Lachnospirales	Clostridia	Bacillota A	Bacteria	species	0.47	0.00121492	0	0	0.307155
	hMGS.02255	Muricomes sp000509105	Muricomes	Lachnospiraceae	Lachnospirales	Clostridia	Bacillota A	Bacteria	species	0.56	0.00183397	0.000439556	0	0.616221
	hMGS.02277	Pauljensenia bouchesdurhonensis	Pauljensenia	Actinomycetaceae	Actinomycetales	Actinomycetia	Actinomycetota	Bacteria	species	0.37	0.0026313	0	0	0.954523
	hMGS.02366	UBA10677 sp900553005	UBA10677	Pumilibacteraceae	Christensenellales	Clostridia	Bacillota A	Bacteria	species	0.35	0.0129461	0	0	1.63707
	hMGS.02378	UBA866 sp900543295	UBA866	Ruminococcaceae	Oscillospirales	Clostridia	Bacillota A	Bacteria	species	0.55	0.0078114	0.000593147	0	0.452914
	hMGS.02393	UMGS882 sp900546385	UMGS882	CAG-382	Oscillospirales	Clostridia	Bacillota A	Bacteria	species	0.32	0.0058706	0	0	0.699654
	hMGS.02480	Ventrisoma faecale	Ventrisoma	Lachnospiraceae	Lachnospirales	Clostridia	Bacillota A	Bacteria	species	0.75	0.0124176	0.00242741	0	4.65008
	hMGS.02500	Agathobaculum sp900291975	Agathobaculum	Butyricicoccaceae	Oscillospirales	Clostridia	Bacillota A	Bacteria	species	0.91	0.00560196	0.00259987	0	0.440304
	hMGS.02524	Avimonas A narfia	Avimonas A	Acutalibacteraceae	Oscillospirales	Clostridia	Bacillota A	Bacteria	species	0.78	0.0120712	0.00562326	0	0.524553
	hMGS.02560	Caccousia avistercoris	Caccousia	Acutalibacteraceae	Oscillospirales	Clostridia	Bacillota A	Bacteria	species	0.33	0.00100799	0	0	0.061439
	hMGS.02604	Choladocola sp003481535	Choladocola	Lachnospiraceae	Lachnospirales	Clostridia	Bacillota A	Bacteria	species	0.88	0.0392711	0.0307929	0	0.472653
	hMGS.02664	Dysosmobacter avistercoris	Dysosmobacter	Oscillospiraceae	Oscillospirales	Clostridia	Bacillota A	Bacteria	species	0.68	0.036	0.00276662	0	3.91308
	hMGS.02675	Eisenbergiella sp900555195	Eisenbergiella	Lachnospiraceae	Lachnospirales	Clostridia	Bacillota A	Bacteria	species	0.45	0.00401845	0	0	0.639472
	hMGS.02680	Enterocloster sp005845215	Enterocloster	Lachnospiraceae	Lachnospirales	Clostridia	Bacillota A	Bacteria	species	0.38	0.00197071	0	0	3.77735
	hMGS.02710	Fimivivens sp014385025	Fimivivens	Ruminococcaceae	Oscillospirales	Clostridia	Bacillota A	Bacteria	species	0.34	0.00494069	0	0	0.524967
	hMGS.02714	Flemingibacterium sp900546315	Flemingibacterium	CAG-272	Oscillospirales	Clostridia	Bacillota A	Bacteria	species	0.73	0.025157	0.0120654	0	0.79577
	hMGS.02725	Geddesella stercoravicola	Geddesella	UBA644	Oscillospirales	Clostridia	Bacillota A	Bacteria	species	0.47	0.00272833	0	0	0.130358
	hMGS.02733	Gordonibacter pamelaeae	Gordonibacter	Eggerthellaceae	Coriobacteriales	Coriobacteriia	Actinomycetota	Bacteria	species	0.78	0.015952	0.00287174	0	0.983604
	hMGS.02734	Gordonibacter urolithinfaciens	Gordonibacter	Eggerthellaceae	Coriobacteriales	Coriobacteriia	Actinomycetota	Bacteria	species	0.61	0.00952454	0.00107504	0	0.635412
	hMGS.02737	Harryflintia acetispora	Harryflintia	Ruminococcaceae	Oscillospirales	Clostridia	Bacillota A	Bacteria	species	0.66	0.00302041	0.00118928	0	0.229498
	hMGS.02744	HGM11417 sp900761895	HGM11417	HGM11417	Christensenellales	Clostridia	Bacillota A	Bacteria	species	0.42	0.0138885	0	0	1.3969
	hMGS.02749	Holdemania massiliensis	Holdemania	Erysipelotrichaceae	Erysipelotrichales	Bacilli	Bacillota	Bacteria	species	0.44	0.0033339	0	0	0.239252
	hMGS.02751	Hydrogeniiclostridium mannosilyticum	Hydrogeniiclostridium	Acutalibacteraceae	Oscillospirales	Clostridia	Bacillota A	Bacteria	species	0.62	0.00471621	0.000609876	0	0.696042
	hMGS.02766	Lachnoclostridium B sp900066765	Lachnoclostridium B	Lachnospiraceae	Lachnospirales	Clostridia	Bacillota A	Bacteria	species	0.42	0.0160656	0	0	1.08686
	hMGS.02776	Lawsonibacter sp900549405	Lawsonibacter	Oscillospiraceae	Oscillospirales	Clostridia	Bacillota A	Bacteria	species	0.67	0.044641	0.014841	0	2.70055
	hMGS.02796	Mailhella merdigallinarum	Mailhella	Desulfovibrionaceae	Desulfovibrionales	Desulfovibrionia	Desulfobacterota	Bacteria	species	0.52	0.0230732	0.000269754	0	0.883526
	hMGS.02798	Marvinbryantia sp900066075	Marvinbryantia	Lachnospiraceae	Lachnospirales	Clostridia	Bacillota A	Bacteria	species	0.53	0.00487962	0.000383817	0	0.338998
	hMGS.02799	Marvinbryantia sp900544685	Marvinbryantia	Lachnospiraceae	Lachnospirales	Clostridia	Bacillota A	Bacteria	species	0.38	0.00205186	0	0	0.471499
	hMGS.02800	Massilioclostridium coli	Massilioclostridium	Ruminococcaceae	Oscillospirales	Clostridia	Bacillota A	Bacteria	species	0.88	0.0054397	0.00376495	0	0.192429
	hMGS.02801	Massilioclostridium methylpentosum	Massilioclostridium	Ruminococcaceae	Oscillospirales	Clostridia	Bacillota A	Bacteria	species	0.42	0.000732594	0	0	0.190235
	hMGS.02802	Mediterraneibacter A butyricigenes	Mediterraneibacter A	Lachnospiraceae	Lachnospirales	Clostridia	Bacillota A	Bacteria	species	0.8	0.00666436	0.00510585	0	0.301482
	hMGS.02803	Mediterraneibacter massiliensis	Mediterraneibacter	Lachnospiraceae	Lachnospirales	Clostridia	Bacillota A	Bacteria	species	0.48	0.00102146	0	0	0.0781353
	hMGS.02804	Mediterraneibacter sp900541505	Mediterraneibacter	Lachnospiraceae	Lachnospirales	Clostridia	Bacillota A	Bacteria	species	0.43	0.000646386	0	0	0.0878799
	hMGS.02816	Metalachnospira sp900553995	Metalachnospira	Anaerotignaceae	Lachnospirales	Clostridia	Bacillota A	Bacteria	species	0.4	0.00471038	0	0	0.13042
	hMGS.02846	Oxalobacter sp900760095	Oxalobacter	Burkholderiaceae	Burkholderiales	Gammaproteobacteria	Pseudomonadota	Bacteria	species	0.36	0.0100983	0	0	0.624402
	hMGS.02863	Pelethomonas sp900549475	Pelethomonas	Oscillospiraceae	Oscillospirales	Clostridia	Bacillota A	Bacteria	species	0.45	0.00555687	0	0	0.736066
	hMGS.02876	Phocea massiliensis	Phocea	Ruminococcaceae	Oscillospirales	Clostridia	Bacillota A	Bacteria	species	0.82	0.00661252	0.00438939	0	0.314886
	hMGS.02891	Pseudoflavonifractor capillosus	Pseudoflavonifractor	Oscillospiraceae	Oscillospirales	Clostridia	Bacillota A	Bacteria	species	0.61	0.00827614	0.00130696	0	0.812728
	hMGS.02902	RUG11247 sp902767315	RUG11247	CAG-74	Christensenellales	Clostridia	Bacillota A	Bacteria	species	0.55	0.00721685	0.000946058	0	0.375499
	hMGS.02996	UMGS1591 sp900553255	UMGS1591	Acutalibacteraceae	Oscillospirales	Clostridia	Bacillota A	Bacteria	species	0.3	0.00423242	0	0	2.20062
	hMGS.03161	UMGS1766 hMGS.03161	UMGS1766	Oscillospiraceae	Oscillospirales	Clostridia	Bacillota A	Bacteria	genus	0.37	0.00500715	0	0	0.379181
	hMGS.03197	Faecimorpha hMGS.03197	Faecimorpha	Bianqueaceae	Lachnospirales	Clostridia	Bacillota A	Bacteria	genus	0.45	0.00433134	0	0	0.460654
	hMGS.03238	Ventricola sp900548125	Ventricola	CAG-74	Christensenellales	Clostridia	Bacillota A	Bacteria	species	0.42	0.015947	0	0	1.38143
	hMGS.03249	1XD42-69 sp014287635	1XD42-69	Lachnospiraceae	Lachnospirales	Clostridia	Bacillota A	Bacteria	species	0.3	0.00567667	0	0	0.897195
	hMGS.03349	Avimonas sp900551425	Avimonas	Acutalibacteraceae	Oscillospirales	Clostridia	Bacillota A	Bacteria	species	0.39	0.00267922	0	0	0.524997
	hMGS.03396	Bittarella massiliensis	Bittarella	Ruminococcaceae	Oscillospirales	Clostridia	Bacillota A	Bacteria	species	0.97	0.00453599	0.00312078	0	0.0811539
	hMGS.03402	Blautia A sp000285855	Blautia A	Lachnospiraceae	Lachnospirales	Clostridia	Bacillota A	Bacteria	species	0.72	0.0131652	0.00595326	0	0.540139
	hMGS.03432	Butyricicoccus sp900547195	Butyricicoccus	Butyricicoccaceae	Oscillospirales	Clostridia	Bacillota A	Bacteria	species	0.34	0.00235846	0	0	1.1043
	hMGS.03452	CAG-170 sp905214155	CAG-170	Oscillospiraceae	Oscillospirales	Clostridia	Bacillota A	Bacteria	species	0.36	0.0118152	0	0	1.83406
	hMGS.03501	CAJFUR01 sp904420575	CAJFUR01	Eggerthellaceae	Coriobacteriales	Coriobacteriia	Actinomycetota	Bacteria	species	0.89	0.00916766	0.0059794	0	0.422729
	hMGS.03502	CAJJPW01 sp905193725	CAJJPW01	Christensenellaceae	Christensenellales	Clostridia	Bacillota A	Bacteria	species	0.62	0.00170693	0.000432733	0	0.270587
	hMGS.03530	Catenibacillus sp018369015	Catenibacillus	Lachnospiraceae	Lachnospirales	Clostridia	Bacillota A	Bacteria	species	0.34	0.000842675	0	0	0.112896
	hMGS.03548	Christensenella hongkongensis	Christensenella	Christensenellaceae	Christensenellales	Clostridia	Bacillota A	Bacteria	species	0.32	0.00035206	0	0	0.0759178
	hMGS.03550	Christensenella minuta	Christensenella	Christensenellaceae	Christensenellales	Clostridia	Bacillota A	Bacteria	species	0.48	0.00115797	0	0	0.119927
	hMGS.03810	Emergencia sp904420065	Emergencia	Anaerovoracaceae	Peptostreptococcales	Clostridia	Bacillota A	Bacteria	species	0.52	0.00258113	0.000277967	0	0.42005
	hMGS.03827	Enterocloster sp900753815	Enterocloster	Lachnospiraceae	Lachnospirales	Clostridia	Bacillota A	Bacteria	species	0.34	0.00283585	0	0	1.16388
	hMGS.03869	Faecaligallichristensenella faecipullorum	Faecaligallichristensenella	CAG-74	Christensenellales	Clostridia	Bacillota A	Bacteria	species	0.35	0.00152876	0	0	0.643424
	hMGS.03876	Faecimorpha stercoravium	Faecimorpha	Bianqueaceae	Lachnospirales	Clostridia	Bacillota A	Bacteria	species	0.38	0.00374261	0	0	0.310597
	hMGS.03891	Flavonifractor avistercoris	Flavonifractor	Oscillospiraceae	Oscillospirales	Clostridia	Bacillota A	Bacteria	species	0.4	0.0134572	0	0	3.07952
	hMGS.03909	Gallacutalibacter pullicola	Gallacutalibacter	Acutalibacteraceae	Oscillospirales	Clostridia	Bacillota A	Bacteria	species	0.51	0.00283154	0.000201141	0	0.320045
	hMGS.03958	HGM11616 sp900761075	HGM11616	Christensenellaceae	Christensenellales	Clostridia	Bacillota A	Bacteria	species	0.83	0.00657865	0.00247773	0	0.317195
	hMGS.03962	HGM12998 sp900756495	HGM12998	Oscillospiraceae	Oscillospirales	Clostridia	Bacillota A	Bacteria	species	0.84	0.00649607	0.00399193	0	0.166364
	hMGS.03963	HGM13006 sp905201305	HGM13006	Oscillospiraceae	Oscillospirales	Clostridia	Bacillota A	Bacteria	species	0.31	0.00391249	0	0	0.412973
	hMGS.03966	HGM14224 sp900761905	HGM14224	HGM14224	DTUO25	SHA-98	Bacillota G	Bacteria	species	0.63	0.0123639	0.00270586	0	0.211988
	hMGS.03975	JAGTTR01 sp018223385	JAGTTR01	Lachnospiraceae	Lachnospirales	Clostridia	Bacillota A	Bacteria	species	0.79	0.0200838	0.0175579	0	0.226578
	hMGS.04126	Neobittarella massiliensis	Neobittarella	Ruminococcaceae	Oscillospirales	Clostridia	Bacillota A	Bacteria	species	0.4	0.000798674	0	0	0.0632997
	hMGS.04187	Parachristensenella sp900542005	Parachristensenella	UMGS416	Christensenellales	Clostridia	Bacillota A	Bacteria	species	0.54	0.00364156	0.000194276	0	1.06577
	hMGS.04286	Pseudobutyricicoccus lothianensis	Pseudobutyricicoccus	Butyricicoccaceae	Oscillospirales	Clostridia	Bacillota A	Bacteria	species	0.61	0.0125862	0.00391828	0	0.343142
	hMGS.04307	Pseudoscilispira sp018369915	Pseudoscilispira	Oscillospiraceae	Oscillospirales	Clostridia	Bacillota A	Bacteria	species	0.68	0.0160405	0.00671472	0	0.389876
	hMGS.04310	Pullichristensenella excrementipullorum	Pullichristensenella	CAG-74	Christensenellales	Clostridia	Bacillota A	Bacteria	species	0.73	0.00934202	0.00207722	0	1.11387
	hMGS.04311	QAKD01 sp003343965	QAKD01	Anaerovoracaceae	Peptostreptococcales	Clostridia	Bacillota A	Bacteria	species	0.58	0.0161247	0.00178393	0	0.178519
	hMGS.04312	QAKW01 sp003343605	QAKW01	QAKW01	Oscillospirales	Clostridia	Bacillota A	Bacteria	species	0.59	0.00381392	0.000671121	0	0.367964
	hMGS.04317	QAMM01 sp003150405	QAMM01	Ruminococcaceae	Oscillospirales	Clostridia	Bacillota A	Bacteria	species	0.3	0.00109237	0	0	1.2003
	hMGS.04318	QAMM01 sp902766785	QAMM01	Ruminococcaceae	Oscillospirales	Clostridia	Bacillota A	Bacteria	species	0.35	0.000716715	0	0	0.326593
	hMGS.04320	QANA01 sp900554725	QANA01	Christensenellaceae	Christensenellales	Clostridia	Bacillota A	Bacteria	species	0.41	0.00675954	0	0	0.409244
	hMGS.04325	RGIG4076 sp905198155	RGIG4076	Acutalibacteraceae	Oscillospirales	Clostridia	Bacillota A	Bacteria	species	0.32	0.0025128	0	0	0.905542
	hMGS.04383	Solibaculum mannosilyticum	Solibaculum	Acutalibacteraceae	Oscillospirales	Clostridia	Bacillota A	Bacteria	species	0.75	0.00411093	0.00158148	0	0.209695
	hMGS.04522	UBA3818 sp904397845	UBA3818	Ruminococcaceae	Oscillospirales	Clostridia	Bacillota A	Bacteria	species	0.38	0.0155432	0	0	0.501555
	hMGS.04558	UMGS1591 sp905198295	UMGS1591	Acutalibacteraceae	Oscillospirales	Clostridia	Bacillota A	Bacteria	species	0.42	0.00865583	0	0	2.46903
	hMGS.04561	UMGS1766 sp900554855	UMGS1766	Oscillospiraceae	Oscillospirales	Clostridia	Bacillota A	Bacteria	species	0.45	0.0102469	0	0	0.372877
	hMGS.04635	Parachristensenella hMGS.04635	Parachristensenella	UMGS416	Christensenellales	Clostridia	Bacillota A	Bacteria	genus	0.41	0.00154572	0	0	0.41046
	hMGS.04728	Gallacutalibacter A hMGS.04728	Gallacutalibacter A	Acutalibacteraceae	Oscillospirales	Clostridia	Bacillota A	Bacteria	genus	0.42	0.0021775	0	0	0.189733
	hMGS.04791	CAKTXU01 hMGS.04791	CAKTXU01	Acutalibacteraceae	Oscillospirales	Clostridia	Bacillota A	Bacteria	genus	0.59	0.00703355	0.000552482	0	3.09674
	hMGS.04797	UMGS1623 hMGS.04797	UMGS1623	Acutalibacteraceae	Oscillospirales	Clostridia	Bacillota A	Bacteria	genus	0.35	0.00232658	0	0	0.576775
	hMGS.04802	Fumia hMGS.04802	Fumia	Ruminococcaceae	Oscillospirales	Clostridia	Bacillota A	Bacteria	genus	0.31	0.00235688	0	0	0.198601
	hMGS.05315	Ruminococcaceae hMGS.05315	unclassified	Ruminococcaceae	Oscillospirales	Clostridia	Bacillota A	Bacteria	family	0.65	0.00204021	0.000778839	0	0.240432
	hMGS.05500	Pullichristensenella hMGS.05500	Pullichristensenella	CAG-74	Christensenellales	Clostridia	Bacillota A	Bacteria	genus	0.62	0.000795935	0.00033494	0	0.0724844
	hMGS.05507	Dysosmobacter hMGS.05507	Dysosmobacter	Oscillospiraceae	Oscillospirales	Clostridia	Bacillota A	Bacteria	genus	0.59	0.0183743	0.00114124	0	1.17484
	hMGS.05537	Flavonifractor hMGS.05537	Flavonifractor	Oscillospiraceae	Oscillospirales	Clostridia	Bacillota A	Bacteria	genus	0.52	0.0026154	0.000305933	0	0.223369
	hMGS.05548	Pullichristensenella hMGS.05548	Pullichristensenella	CAG-74	Christensenellales	Clostridia	Bacillota A	Bacteria	genus	0.73	0.00851638	0.00256636	0	0.79805
	hMGS.05753	Prevotella copri hMGS.05753	Prevotella	Bacteroidaceae	Bacteroidales	Bacteroidia	Bacteroidota	Bacteria	species	0.44	2.85099	0	0	86.8079
	hMGS.05754	Wujia chipingensis	Wujia	Lachnospiraceae	Lachnospirales	Clostridia	Bacillota A	Bacteria	species	0.53	0.189653	0.000404416	0	9.26026
	hMGS.05755	Collinsella aerofaciens hMGS.05755	Collinsella	Coriobacteriaceae	Coriobacteriales	Coriobacteriia	Actinomycetota	Bacteria	species	0.57	0.0184205	0.0132644	0	0.327948
	hMGS.05756	Faecalibacterium longum	Faecalibacterium	Ruminococcaceae	Oscillospirales	Clostridia	Bacillota A	Bacteria	species	0.99	1.61281	0.92462	0	36.9523
	hMGS.05757	Lachnospira rogosae	Lachnospira	Lachnospiraceae	Lachnospirales	Clostridia	Bacillota A	Bacteria	species	0.78	0.305016	0.0750867	0	10.4295
	hMGS.05759	Veillonella parvula hMGS.05759	Veillonella	Veillonellaceae	Veillonellales	Negativicutes	Bacillota C	Bacteria	species	0.31	0.0281129	0	0	14.1297
	hMGS.05764	Faecalibacterium duncaniae	Faecalibacterium	Ruminococcaceae	Oscillospirales	Clostridia	Bacillota A	Bacteria	species	0.98	1.50614	0.979846	0	17.6861
	hMGS.05777	Vescimonas coprocola	Vescimonas	Oscillospiraceae	Oscillospirales	Clostridia	Bacillota A	Bacteria	species	0.94	0.254927	0.0821229	0	14.2297
	hMGS.05778	Vescimonas sp000435555	Vescimonas	Oscillospiraceae	Oscillospirales	Clostridia	Bacillota A	Bacteria	species	0.75	0.628749	0.0120787	0	13.7057
	hMGS.05783	Anaerotardibacter sp000436075	Anaerotardibacter	Eggerthellaceae	Coriobacteriales	Coriobacteriia	Actinomycetota	Bacteria	species	0.59	0.0814385	0.00190016	0	2.118
	hMGS.05788	Pseudoruminococcus massiliensis	Pseudoruminococcus	Acutalibacteraceae	Oscillospirales	Clostridia	Bacillota A	Bacteria	species	0.39	0.145135	0	0	12.2198
	hMGS.05799	Actinomyces graevenitzii hMGS.05799	Actinomyces	Actinomycetaceae	Actinomycetales	Actinomycetia	Actinomycetota	Bacteria	species	0.77	0.00240067	0.00107343	0	0.161443
	hMGS.05801	Anaerotardibacter sp000435675	Anaerotardibacter	Eggerthellaceae	Coriobacteriales	Coriobacteriia	Actinomycetota	Bacteria	species	0.32	0.0338311	0	0	2.15464
	hMGS.05802	Vescimonas sp001916855	Vescimonas	Oscillospiraceae	Oscillospirales	Clostridia	Bacillota A	Bacteria	species	0.59	0.400193	0.0011726	0	21.5952
	hMGS.05807	Hominisplanchenecus faecis	Hominisplanchenecus	Lachnospiraceae	Lachnospirales	Clostridia	Bacillota A	Bacteria	species	0.86	0.170688	0.10051	0	1.9512
	hMGS.05810	Faecalibacterium hattorii	Faecalibacterium	Ruminococcaceae	Oscillospirales	Clostridia	Bacillota A	Bacteria	species	0.46	0.345893	0	0	15.3727
	hMGS.05822	Vescimonas sp000435975	Vescimonas	Oscillospiraceae	Oscillospirales	Clostridia	Bacillota A	Bacteria	species	0.6	0.321463	0.00133132	0	19.4747
	hMGS.05834	Vescimonas sp900545585	Vescimonas	Oscillospiraceae	Oscillospirales	Clostridia	Bacillota A	Bacteria	species	0.61	0.216468	0.0020787	0	10.8847
	hMGS.05848	Vescimonas sp900548615	Vescimonas	Oscillospiraceae	Oscillospirales	Clostridia	Bacillota A	Bacteria	species	0.43	0.134048	0	0	7.66301
	hMGS.05851	Adlercreutzia hattorii	Adlercreutzia	Eggerthellaceae	Coriobacteriales	Coriobacteriia	Actinomycetota	Bacteria	species	0.86	0.080862	0.0389484	0	1.60734
	hMGS.05852	Coprococcus A catus A	Coprococcus A	Lachnospiraceae	Lachnospirales	Clostridia	Bacillota A	Bacteria	species	0.89	0.102906	0.0938286	0	3.02547
	hMGS.05873	Tidjanibacter inops	Tidjanibacter	Rikenellaceae	Bacteroidales	Bacteroidia	Bacteroidota	Bacteria	species	0.68	0.348719	0.00493599	0	10.0295
	hMGS.05886	Thomasclavelia ramosa	Thomasclavelia	Coprobacillaceae	Erysipelotrichales	Bacilli	Bacillota	Bacteria	species	0.3	0.00905307	0	0	2.50399
	hMGS.05893	Gallibacter brachus	Gallibacter	Anaerovoracaceae	Peptostreptococcales	Clostridia	Bacillota A	Bacteria	species	0.35	0.000266175	0	0	0.0510741
	hMGS.05943	Vescimonas sp900552475	Vescimonas	Oscillospiraceae	Oscillospirales	Clostridia	Bacillota A	Bacteria	species	0.72	0.0557707	0.013449	0	2.20074
	hMGS.05945	Lentihominibacter faecis	Lentihominibacter	Anaerovoracaceae	Peptostreptococcales	Clostridia	Bacillota A	Bacteria	species	0.95	0.0459659	0.0356079	0	0.550382
	hMGS.05958	Vescimonas fastidiosa	Vescimonas	Oscillospiraceae	Oscillospirales	Clostridia	Bacillota A	Bacteria	species	0.31	0.0252146	0	0	4.1661
	hMGS.06002	Thomasclavelia spiroformis	Thomasclavelia	Coprobacillaceae	Erysipelotrichales	Bacilli	Bacillota	Bacteria	species	0.5	0.00770621	0.000333933	0	0.958409
	hMGS.06036	UMGS1623 sp934647945	UMGS1623	Acutalibacteraceae	Oscillospirales	Clostridia	Bacillota A	Bacteria	species	0.73	0.0286696	0.00751533	0	2.27276
	hMGS.06066	Hungatella hathewayi	Hungatella	Lachnospiraceae	Lachnospirales	Clostridia	Bacillota A	Bacteria	species	0.67	0.00878237	0.000751409	0	4.49023
	hMGS.06108	Turicibacter bilis	Turicibacter	Turicibacteraceae	Haloplasmatales	Bacilli	Bacillota	Bacteria	species	0.54	0.00400527	0.000276624	0	1.84229
	hMGS.06168	Massilimicrobiota merdigallinarum	Massilimicrobiota	Coprobacillaceae	Erysipelotrichales	Bacilli	Bacillota	Bacteria	species	0.3	0.00245823	0	0	2.96328
	hMGS.06190	Lactonifactor sp009677585	Lactonifactor	Lachnospiraceae	Lachnospirales	Clostridia	Bacillota A	Bacteria	species	0.35	0.000475929	0	0	0.262782
	hMGS.06276	Blautia A wexlerae B	Blautia A	Lachnospiraceae	Lachnospirales	Clostridia	Bacillota A	Bacteria	species	0.43	0.0146752	0	0	1.66591
	hMGS.06330	Enterocloster pacaense	Enterocloster	Lachnospiraceae	Lachnospirales	Clostridia	Bacillota A	Bacteria	species	0.35	0.00244477	0	0	0.691929
	hMGS.06387	Intestinimonas pullistercoris	Intestinimonas	Oscillospiraceae	Oscillospirales	Clostridia	Bacillota A	Bacteria	species	0.63	0.00454347	0.00052631	0	1.20152
	hMGS.06388	Granulicatella hMGS.06388	Granulicatella	Aerococcaceae	Lactobacillales	Bacilli	Bacillota	Bacteria	species	0.44	0.000700855	0	0	0.103711
	hMGS.06401	Merdisoma sp014290175	Merdisoma	Lachnospiraceae	Lachnospirales	Clostridia	Bacillota A	Bacteria	species	0.5	0.00375117	0	0	0.184715
	hMGS.06426	Dysosmobacter sp944387015	Dysosmobacter	Oscillospiraceae	Oscillospirales	Clostridia	Bacillota A	Bacteria	species	0.73	0.0412991	0.00850426	0	3.91803
	hMGS.06468	Massilimicrobiota sp002160865	Massilimicrobiota	Coprobacillaceae	Erysipelotrichales	Bacilli	Bacillota	Bacteria	species	0.38	0.00297285	0	0	1.2093
	hMGS.06530	Lachnoclostridium A avicola	Lachnoclostridium A	Lachnospiraceae	Lachnospirales	Clostridia	Bacillota A	Bacteria	species	0.3	0.0048609	0	0	1.69511
	hMGS.06556	Yeguia hominis	Yeguia	Acutalibacteraceae	Oscillospirales	Clostridia	Bacillota A	Bacteria	species	0.62	0.00230621	0.00132645	0	0.15875
	hMGS.06563	Aphodomonas sp934615235	Aphodomonas	CAG-74	Christensenellales	Clostridia	Bacillota A	Bacteria	species	0.32	0.00618043	0	0	0.973451
	hMGS.06584	Dysosmobacter pullicola	Dysosmobacter	Oscillospiraceae	Oscillospirales	Clostridia	Bacillota A	Bacteria	species	0.52	0.00599918	0.000912919	0	3.80183
	hMGS.06594	Dysosmobacter sp944387035	Dysosmobacter	Oscillospiraceae	Oscillospirales	Clostridia	Bacillota A	Bacteria	species	0.9	0.0398385	0.0149523	0	1.20953
	hMGS.06598	Pauljensenia sp916439125	Pauljensenia	Actinomycetaceae	Actinomycetales	Actinomycetia	Actinomycetota	Bacteria	species	0.38	0.00136055	0	0	0.183607
	hMGS.06610	Copromonas faecavium	Copromonas	Lachnospiraceae	Lachnospirales	Clostridia	Bacillota A	Bacteria	species	0.39	0.00218375	0	0	0.601894
	hMGS.06699	Lentihominibacter hominis	Lentihominibacter	Anaerovoracaceae	Peptostreptococcales	Clostridia	Bacillota A	Bacteria	species	0.3	0.00111643	0	0	0.113519
	hMGS.06707	Actinomyces dentalis	Actinomyces	Actinomycetaceae	Actinomycetales	Actinomycetia	Actinomycetota	Bacteria	species	0.55	0.000411491	0.000236622	0	0.191222
	hMGS.06720	Mediterraneibacter sp014287475	Mediterraneibacter	Lachnospiraceae	Lachnospirales	Clostridia	Bacillota A	Bacteria	species	0.47	0.00118615	0	0	0.354293
	hMGS.06732	CAKTXU01 sp934630995	CAKTXU01	Acutalibacteraceae	Oscillospirales	Clostridia	Bacillota A	Bacteria	species	0.31	0.00444317	0	0	0.651751
	hMGS.06760	Zhenpiania hominis	Zhenpiania	Anaerovoracaceae	Peptostreptococcales	Clostridia	Bacillota A	Bacteria	species	0.65	0.00358577	0.000642995	0	0.172996
	hMGS.06773	JAHZIE01 sp019419895	JAHZIE01	Acutalibacteraceae	Oscillospirales	Clostridia	Bacillota A	Bacteria	species	0.33	0.0012992	0	0	0.143835
	hMGS.06814	Lentihominibacter sp900066305	Lentihominibacter	Anaerovoracaceae	Peptostreptococcales	Clostridia	Bacillota A	Bacteria	species	0.81	0.00828318	0.0057088	0	0.313476
	hMGS.06816	Marvinbryantia shaoxingensis	Marvinbryantia	Lachnospiraceae	Lachnospirales	Clostridia	Bacillota A	Bacteria	species	0.39	0.00334687	0	0	0.422992
	hMGS.06817	Ligaoa zhengdingensis	Ligaoa	Ruminococcaceae	Oscillospirales	Clostridia	Bacillota A	Bacteria	species	0.58	0.00181974	0.000437996	0	0.0791124
	hMGS.06873	Lentihominibacter excrementipullorum	Lentihominibacter	Anaerovoracaceae	Peptostreptococcales	Clostridia	Bacillota A	Bacteria	species	0.69	0.00596124	0.00140007	0	0.476196
	hMGS.06911	Dysosmobacter faecalis	Dysosmobacter	Oscillospiraceae	Oscillospirales	Clostridia	Bacillota A	Bacteria	species	0.98	0.0278541	0.0198129	0	0.837149
	hMGS.06916	Luoshenia tenuis	Luoshenia	GCA-900066905	Christensenellales	Clostridia	Bacillota A	Bacteria	species	0.7	0.00117922	0.000489088	0	0.0998513
	hMGS.06982	Merdisoma sp002160825	Merdisoma	Lachnospiraceae	Lachnospirales	Clostridia	Bacillota A	Bacteria	species	0.41	0.00240052	0	0	0.436297
	hMGS.06989	Egerieenecus sp900553315	Egerieenecus	CAG-74	Christensenellales	Clostridia	Bacillota A	Bacteria	species	0.38	0.0135858	0	0	0.619332
	hMGS.07049	Scatomonas hejianensis	Scatomonas	Lachnospiraceae	Lachnospirales	Clostridia	Bacillota A	Bacteria	species	0.97	0.00449043	0.00315141	0	0.309183
	hMGS.07052	Pararuminococcus gallinarum	Pararuminococcus	Ruminococcaceae	Oscillospirales	Clostridia	Bacillota A	Bacteria	species	0.87	0.00457837	0.00269666	0	0.184352
	hMGS.07078	Diplocloster agilis	Diplocloster	Lachnospiraceae	Lachnospirales	Clostridia	Bacillota A	Bacteria	species	0.72	0.00129086	0.000630746	0	0.41172
	hMGS.07089	Dysosmobacter A sp014334055	Dysosmobacter A	Oscillospiraceae	Oscillospirales	Clostridia	Bacillota A	Bacteria	species	0.33	0.00120741	0	0	0.249043
	hMGS.07107	Instestinimonas A gabonensis	Instestinimonas A	Oscillospiraceae	Oscillospirales	Clostridia	Bacillota A	Bacteria	species	0.86	0.00538098	0.00378435	0	0.939834
	hMGS.07141	Guopingia tenuis	Guopingia	Christensenellaceae	Christensenellales	Clostridia	Bacillota A	Bacteria	species	0.92	0.00687711	0.00459575	0	0.183759
	hMGS.07187	Massiliimalia massiliensis	Massiliimalia	Ruminococcaceae	Oscillospirales	Clostridia	Bacillota A	Bacteria	species	0.73	0.00126601	0.000588501	0	2.44595
	hMGS.07232	QANA01 sp019420265	QANA01	Christensenellaceae	Christensenellales	Clostridia	Bacillota A	Bacteria	species	0.31	0.00367039	0	0	0.419397
	hMGS.07279	Gehongia tenuis	Gehongia	NSJ-53	Christensenellales	Clostridia	Bacillota A	Bacteria	species	0.43	0.000187286	0	0	0.0137499
	hMGS.07280	Anaerotruncus sp014385085	Anaerotruncus	Ruminococcaceae	Oscillospirales	Clostridia	Bacillota A	Bacteria	species	0.69	0.0024407	0.00132541	0	0.0845349
	hMGS.07301	Pseudoscilispira sp020555605	Pseudoscilispira	Oscillospiraceae	Oscillospirales	Clostridia	Bacillota A	Bacteria	species	0.45	0.00418601	0	0	0.413563
	hMGS.07319	Acutalibacter sp905215055	Acutalibacter	Acutalibacteraceae	Oscillospirales	Clostridia	Bacillota A	Bacteria	species	0.43	0.00123385	0	0	0.204321
	hMGS.07321	Angelakisella massiliensis	Angelakisella	Ruminococcaceae	Oscillospirales	Clostridia	Bacillota A	Bacteria	species	0.54	0.00257174	0.000330064	0	0.251076
	hMGS.07332	RGIG7067 sp944384895	RGIG7067	Acutalibacteraceae	Oscillospirales	Clostridia	Bacillota A	Bacteria	species	0.61	0.00272345	0.000560164	0	0.490857
	hMGS.07334	Paralachnospira dongpingensis	Paralachnospira	Lachnospiraceae	Lachnospirales	Clostridia	Bacillota A	Bacteria	species	0.32	0.000211847	0	0	0.0335161
	hMGS.07343	CAKTXU01 sp934615635	CAKTXU01	Acutalibacteraceae	Oscillospirales	Clostridia	Bacillota A	Bacteria	species	0.78	0.0246296	0.00977082	0	0.771118
	hMGS.07347	Blautia A sp934364795	Blautia A	Lachnospiraceae	Lachnospirales	Clostridia	Bacillota A	Bacteria	species	0.36	0.00315768	0	0	0.628969
	hMGS.07356	Avoscillospira A sp019422005	Avoscillospira A	Oscillospiraceae	Oscillospirales	Clostridia	Bacillota A	Bacteria	species	0.55	0.00533787	0.000459562	0	0.766298
	hMGS.07358	JAHZGC01 sp019421015	JAHZGC01	UMGS124	Coriobacteriales	Coriobacteriia	Actinomycetota	Bacteria	species	0.52	0.00422592	0.000226694	0	0.172101
	hMGS.07440	UBA7185 sp900556545	UBA7185	Peptococcaceae	Peptococcales	Peptococcia	Bacillota B	Bacteria	species	0.35	0.0086541	0	0	0.709085
	hMGS.07460	Limivivens sp905214955	Limivivens	Lachnospiraceae	Lachnospirales	Clostridia	Bacillota A	Bacteria	species	0.72	0.00959489	0.00684533	0	0.219995
	hMGS.07495	Zhenpiania massiliensis	Zhenpiania	Anaerovoracaceae	Peptostreptococcales	Clostridia	Bacillota A	Bacteria	species	0.41	0.000372803	0	0	0.126332
	hMGS.07501	Pygmaiobacter sp014287275	Pygmaiobacter	Ruminococcaceae	Oscillospirales	Clostridia	Bacillota A	Bacteria	species	0.64	0.00211466	0.000459546	0	0.183761
	hMGS.07534	Faecivicinus sp934663595	Faecivicinus	CAG-74	Christensenellales	Clostridia	Bacillota A	Bacteria	species	0.39	0.00496035	0	0	0.356795
	hMGS.07535	HGM12545 sp900761925	HGM12545	Lachnospiraceae	Lachnospirales	Clostridia	Bacillota A	Bacteria	species	0.53	0.00419905	0.000348889	0	1.1631
	hMGS.07537	Bianquea sp019423265	Bianquea	Bianqueaceae	Lachnospirales	Clostridia	Bacillota A	Bacteria	species	0.3	0.00376363	0	0	0.75697
	hMGS.07565	Heritagella sp905200265	Heritagella	Acutalibacteraceae	Oscillospirales	Clostridia	Bacillota A	Bacteria	species	0.31	0.00186716	0	0	0.295093
	hMGS.07639	JAJEQR01 sp020687485	JAJEQR01	Lachnospiraceae	Lachnospirales	Clostridia	Bacillota A	Bacteria	species	0.68	0.0269487	0.0124082	0	0.565968
	hMGS.07693	Feifania hominis	Feifania	Feifaniaceae	Oscillospirales	Clostridia	Bacillota A	Bacteria	species	0.6	0.00294636	0.00131353	0	0.0472645
	hMGS.07702	HGM11808 sp900757025	HGM11808	Anaerotignaceae	Lachnospirales	Clostridia	Bacillota A	Bacteria	species	0.33	0.000797343	0	0	0.046253
	hMGS.07714	Bianquea renquensis	Bianquea	Bianqueaceae	Lachnospirales	Clostridia	Bacillota A	Bacteria	species	0.47	0.0051885	0	0	0.548565
	hMGS.07716	Massiliimalia timonensis	Massiliimalia	Ruminococcaceae	Oscillospirales	Clostridia	Bacillota A	Bacteria	species	0.75	0.00140501	0.000586235	0	0.39343
	hMGS.07719	Lentihominibacter sp905193765	Lentihominibacter	Anaerovoracaceae	Peptostreptococcales	Clostridia	Bacillota A	Bacteria	species	0.57	0.00690843	0.00249821	0	0.252472
	hMGS.07731	Bittarella massiliensis A	Bittarella	Ruminococcaceae	Oscillospirales	Clostridia	Bacillota A	Bacteria	species	0.5	0.000222701	0	0	0.0310575
	hMGS.07739	Pullichristensenella sp904420265	Pullichristensenella	CAG-74	Christensenellales	Clostridia	Bacillota A	Bacteria	species	0.53	0.00171922	0.000248739	0	0.400757
	hMGS.10004	Saccharomyces cerevisiae	Saccharomyces	Saccharomycetaceae	Saccharomycetales	Saccharomycetes	Ascomycota	Eukaryota	species	0.52	0.000731	0.000189544	0	0.0674171
	GTDB = Genome Taxonomy Database

## Sheet: Supplementary Table 2
	Supplementary Table 2 Cohort descriptions
		Discovery cohort						Swedish replication cohorts (N=16,017)
		HUNT						SCAPIS						SIMPLER-V						SIMPLER-U						MOS
		all		men		women		all		men		women		all		men		women		all		men		women		all		men		women
	N (%)	12652		4937	0.390215	7715	0.609785	8733		4146	0.475	4587	0.525	4515		2813	0.623	1702	0.377	981		0		981	1	1788		946	0.529	842	0.471
	age (mean and SD)	59.9	14.1	61.8	13.5	58.6	14.3	57.6	4.4	57.7	4.4	57.6	4.4	72.5	4.9	71.6	4.8	74	4.6	76.3	4.9			76.3	4.9	40.2	13.8	39.8	13.9	40.5	13.8
	BMI (mean and SD)	27.1	4.5	27.5	4	26.7	4.7	27.1	4.5	27.6	4	26.6	4.9	26.7	4.1	26.7	3.7	26.7	4.5	25.6	4.2			25.6	4.2	25.9	4.6	25.2	4.9	26.6	4.2
	SD = standard deviation
	BMI = body mass index

## Sheet: Supplementary Table 3
	Supplementary Table 3 Heritability using GCTA
	Species	Heritability (h2)	SE	P-value
	Pullichristensenella hMGS.05548	0.254365	0.042694	5.0736e-10
	Flavonifractor plautii	0.252166	0.041175	3.8737e-12
	Dysosmobacter welbionis	0.238185	0.039644	1.2234e-12
	Pullichristensenella excrementipullorum	0.237973	0.042826	6.7704e-09
	Enterocloster citroniae	0.230467	0.040675	7.1403e-11
	Agathobaculum sp900291975	0.224066	0.039864	1.8309e-11
	Clostridium saudiense	0.219723	0.042341	3.6408e-08
	Enterocloster bolteae	0.215972	0.040392	5.0484e-10
	Lawsonibacter asaccharolyticus	0.209934	0.039684	3.8811e-10
	Anaerotruncus colihominis	0.204844	0.040185	6.1851e-09
	Blautia A wexlerae	0.204635	0.041779	1.2459e-07
	Neobittarella massiliensis	0.19997	0.040795	4.161e-08
	Methanobrevibacter A smithii	0.195634	0.042151	5.8853e-07
	RUG11247 sp902767315	0.191746	0.041941	8.7561e-07
	Faecalibacterium hattorii	0.187959	0.039719	2.2485e-08
	Dysosmobacter faecalis	0.186615	0.039473	3.2688e-08
	HGM11417 sp900761895	0.181894	0.041999	4.0677e-06
	Dysosmobacter avistercoris	0.181534	0.041433	1.7561e-06
	Clostridium sp000435835	0.178073	0.039286	6.0195e-08
	Limiplasma sp900548145	0.174743	0.040526	1.1767e-06
	Lawsonibacter sp900066645	0.168224	0.038265	6.8178e-08
	Aphodomonas sp934615235	0.163615	0.041097	1.0044e-05
	Clostridium sp900540255	0.162693	0.039326	1.2281e-06
	Turicibacter sanguinis	0.161624	0.042015	4.8144e-05
	Sellimonas intestinalis	0.160883	0.041036	1.6466e-05
	Massilistercora timonensis	0.15907	0.041511	3.3501e-05
	Gallacutalibacter pullicola	0.158823	0.041602	3.9494e-05
	F23-B02 sp001916715	0.158607	0.040057	6.7173e-06
	UBA737 sp900549055	0.15693	0.039819	6.412e-06
	Eisenbergiella sp900555195	0.15582	0.041173	4.0038e-05
	Blautia A sp900066505	0.152959	0.040897	3.5432e-05
	HGM14224 sp900761905	0.151454	0.041631	8.256e-05
	Blautia A sp000436615	0.150577	0.040206	2.164e-05
	Acutalibacter ornithocaccae	0.150244	0.041063	6.9104e-05
	Schaedlerella glycyrrhizinilytica A	0.149369	0.041049	4.6759e-05
	HGM11808 sp900757025	0.148954	0.039688	1.8296e-05
	Intestinimonas massiliensis	0.148941	0.041586	0.00011877
	Clostridium A leptum	0.147804	0.039286	1.2994e-05
	Hydrogeniiclostridium mannosilyticum	0.147212	0.040495	4.8723e-05
	Eubacterium F sp000433735	0.146252	0.039847	2.5917e-05
	Eggerthella lenta	0.145865	0.040093	4.2336e-05
	UMGS973 sp900547295	0.145498	0.04064	6.1462e-05
	Alectryocaccomicrobium faecavium	0.143583	0.041339	0.00015657
	CAG-272 sp000433515	0.142688	0.040351	7.2041e-05
	ER4 sp900317525	0.142153	0.040964	0.00011686
	Ruminococcus B gnavus	0.142127	0.041076	0.00011596
	Ruthenibacterium lactatiformans	0.142087	0.038721	1.6564e-05
	UMGS1766 sp900554855	0.141717	0.039845	4.4125e-05
	Massilioclostridium coli	0.14084	0.04092	0.00014476
	Enterocloster lavalensis	0.140825	0.039912	6.2806e-05
	Merdisoma sp900553635	0.140693	0.039415	4.3016e-05
	Pullichristensenella hMGS.05500	0.140201	0.04159	0.0002879
	1XD42-69 sp014287635	0.139318	0.040189	9.5122e-05
	Lawsonibacter sp900545895	0.138109	0.040956	0.00021945
	Terrisporobacter sp900557165	0.138066	0.040979	0.00017955
	Blautia A hydrogenotrophica	0.137985	0.040383	0.00012578
	Fimivivens sp014385025	0.13745	0.040553	0.00017645
	Victivallis lenta	0.137267	0.038397	1.8417e-05
	Dysosmobacter sp900544615	0.137105	0.038355	2.3248e-05
	Anaerobutyricum hallii	0.137018	0.040542	0.000141
	Enterocloster excrementigallinarum	0.135568	0.040765	0.00025106
	Bittarella massiliensis	0.134699	0.039523	8.2125e-05
	HGM12545 sp900761925	0.133742	0.040392	0.00019479
	Marvinbryantia sp900544685	0.133583	0.040122	0.00016837
	Faecalibacterium prausnitzii E	0.132328	0.040018	0.00016944
	Faecalibacterium prausnitzii I	0.131862	0.038615	4.1986e-05
	Faecousia sp900546075	0.131114	0.039563	0.0001377
	Guopingia tenuis	0.131053	0.039388	0.00013791
	Heritagella sp905200265	0.130626	0.041602	0.00077821
	Eubacterium B sulci	0.129688	0.040539	0.00044051
	Blautia A caecimuris	0.129617	0.039608	0.00017527
	Scatomorpha sp900759385	0.129423	0.042179	0.0011985
	Luoshenia tenuis	0.129245	0.040152	0.00031248
	Marvinbryantia sp900066075	0.12917	0.039351	0.00011939
	Faecousia sp900544405	0.128902	0.038794	9.2492e-05
	Anaerostipes hadrus	0.128504	0.040116	0.00031581
	Limivivens sp905214955	0.127875	0.041067	0.00070295
	Dysosmobacter sp001916835	0.126974	0.040706	0.00057425
	SFMI01 sp004556155	0.12686	0.041178	0.0008361
	CAG-95 sp000438155	0.126672	0.040075	0.00038348
	UMGS1696 sp900753285	0.126203	0.039578	0.00021362
	CAG-95 sp900066375	0.126151	0.039682	0.00026192
	Yeguia hominis	0.125448	0.040101	0.00038277
	Egerieenecus sp900553315	0.125041	0.039276	0.00024028
	Clostridium Q symbiosum	0.124892	0.039254	0.00020705
	Senegalimassilia anaerobia	0.124044	0.040034	0.00043646
	UBA11524 sp000437595	0.122333	0.039663	0.00038682
	Pararuminococcus gallinarum	0.12193	0.040313	0.00070039
	CAG-314 sp000437915	0.12129	0.041248	0.001298
	Enterenecus sp900549885	0.120422	0.039621	0.00048214
	Pauljensenia bouchesdurhonensis	0.120282	0.041442	0.0017215
	Acetatifactor sp900755865	0.120219	0.038335	0.00017414
	QANA01 sp900554725	0.119673	0.039803	0.00048916
	Acutalibacter sp905215055	0.118967	0.042265	0.0030343
	CAG-170 sp900545925	0.11871	0.040036	0.00070058
	Dysosmobacter excrementavium	0.118641	0.040586	0.0012701
	Eisenbergiella porci	0.118444	0.039197	0.00050955
	Spyradocola merdavium	0.117835	0.041012	0.0013829
	Dysosmobacter sp944387035	0.117761	0.040113	0.00093074
	SFEL01 sp004557245	0.117009	0.040774	0.0016505
	QANA01 sp019420265	0.116529	0.037928	0.00017565
	Scatomorpha intestinigallinarum	0.116476	0.04082	0.0016317
	Blautia A wexlerae B	0.115674	0.040183	0.0012715
	Blautia A sp900066205	0.115648	0.040118	0.0012436
	Flavonifractor avistercoris	0.11553	0.040627	0.0016037
	Lentihominibacter excrementipullorum	0.115111	0.040864	0.001824
	HGM12998 sp900756495	0.113773	0.038941	0.00058536
	Scatomorpha merdavium	0.113529	0.041162	0.0026484
	Ventrisoma faecale	0.11292	0.039362	0.00093434
	Mediterraneibacter sp014287475	0.112555	0.039902	0.0011973
	Pseudoscilispira sp018369915	0.112216	0.039078	0.00078108
	Blautia A sp934364795	0.112071	0.040157	0.0016429
	Vescimonas fastidiosa	0.110727	0.038751	0.00063918
	CAJJPW01 sp905193725	0.110417	0.04123	0.0034741
	Evtepia sp004556345	0.110346	0.039168	0.0011039
	Oxalobacter sp900760095	0.110145	0.040816	0.0026951
	PeH17 sp000435055	0.109884	0.041227	0.0035845
	Slackia A isoflavoniconvertens	0.108906	0.039048	0.00098944
	Merdibacter merdigallinarum	0.108748	0.040296	0.0024648
	CAG-170 sp905214155	0.108129	0.038941	0.0012656
	Limiplasma merdipullorum	0.107357	0.04058	0.0030683
	Butyricicoccus sp900547195	0.107204	0.040438	0.0026894
	Actinomyces graevenitzii hMGS.05799	0.107143	0.039245	0.0015508
	Marvinbryantia sp900550755	0.106793	0.040115	0.0024489
	Turicibacter bilis	0.106646	0.04116	0.0044982
	Pelethomonas sp900549475	0.106621	0.041261	0.0046904
	UBA738 sp003522945	0.106578	0.037782	0.00069972
	Intestinimonas butyriciproducens	0.10581	0.039669	0.0021553
	CAJFUR01 sp904420575	0.104444	0.040269	0.0033857
	Romboutsia timonensis	0.104428	0.038885	0.0014325
	Holdemania massiliensis	0.104192	0.040069	0.0031814
	Merdisoma faecalis	0.104145	0.039168	0.0020956
	Prevotella copri hMGS.05753	0.103812	0.038447	0.0013761
	Copromonas sp000435795	0.103165	0.038953	0.001909
	Faecivicinus sp900553265	0.102924	0.039972	0.0031755
	CAG-269 sp003525075	0.102158	0.039386	0.0025675
	Choladousia sp902363665	0.101779	0.039873	0.0032843
	Schaedlerella sp900066545	0.101516	0.038421	0.0017421
	Solibaculum mannosilyticum	0.101071	0.039522	0.003241
	Agathobaculum sp003481705	0.101047	0.03959	0.0033863
	Granulicatella hMGS.06388	0.100917	0.0412	0.007159
	Streptococcus thermophilus	0.100688	0.038514	0.0018926
	Intestinimonas pullistercoris	0.100624	0.040453	0.0050082
	Enterocloster sp000431375	0.100416	0.039063	0.0023831
	Fusicatenibacter saccharivorans	0.100404	0.039769	0.0037586
	Pauljensenia sp902373545	0.098898	0.041145	0.0077029
	CAG-170 sp000436735	0.098371	0.039064	0.003083
	UMGS621 sp900543915	0.098067	0.039795	0.0043162
	Scatomorpha sp900545405	0.097148	0.040496	0.0070947
	CAG-349 sp003539515	0.097073	0.040805	0.0076528
	HGM11616 sp900761075	0.096664	0.038662	0.0028745
	Copromonas sp900066785	0.095033	0.040671	0.0084408
	JAJEQR01 sp020687485	0.094885	0.038743	0.0037452
	Zhenpiania hominis	0.093455	0.039562	0.0060121
	Pseudobutyricicoccus lothianensis	0.092776	0.039516	0.0063671
	Mediterraneibacter torques	0.092139	0.038477	0.0043386
	Blautia A sp900066145	0.091722	0.040455	0.010176
	Fimadaptatus sp900553645	0.091369	0.038758	0.0051058
	Parachristensenella sp900542005	0.091235	0.04044	0.010462
	Pauljensenia sp000308055	0.090758	0.039464	0.0078866
	Emergencia sp904420065	0.090559	0.040919	0.012641
	Parabacteroides distasonis	0.090247	0.03876	0.0053508
	Anaeromassilibacillus stercoravium	0.090015	0.040547	0.011955
	Rothia mucilaginosa A	0.089526	0.040431	0.012188
	Flemingibacterium sp900546315	0.089422	0.038309	0.0047436
	UBA3402 sp003478355	0.089226	0.039814	0.0093307
	Massiliimalia timonensis	0.089055	0.03807	0.0045736
	Limivivens sp900543575	0.088467	0.040434	0.012834
	Copromonas faecavium	0.088449	0.039969	0.010561
	Rothia dentocariosa	0.088352	0.040476	0.013423
	Lentihominibacter hominis	0.088035	0.037833	0.0045145
	Limivivens sp900066135	0.087997	0.039068	0.0074116
	CAG-238 sp900551415	0.087767	0.038981	0.0079649
	Clostridium Q saccharolyticum A	0.08713	0.038022	0.0056534
	Clostridium Q fessum	0.087113	0.039737	0.011114
	Pullichristensenella sp904420265	0.087061	0.04042	0.014027
	Fimisoma avicola	0.08696	0.039648	0.0096506
	Veillonella atypica	0.086494	0.040014	0.012355
	Intestinibacter sp900540355	0.086376	0.041627	0.020697
	Ruminococcus C sp000980705	0.084829	0.040071	0.015328
	Marvinbryantia shaoxingensis	0.084656	0.038982	0.0093748
	CAG-170 sp900553545	0.083991	0.038107	0.0068264
	Acutalibacter sp900548545	0.08327	0.038471	0.0093153
	Avimicrobium caecorum	0.082936	0.039208	0.012049
	HGM13006 sp900756575	0.082917	0.038307	0.008236
	Lachnoclostridium B sp900066765	0.0828	0.040297	0.018002
	Dorea formicigenerans	0.082217	0.039397	0.013999
	Eisenbergiella tayi	0.081746	0.03856	0.010398
	UBA866 sp900543295	0.081461	0.040014	0.018474
	Onthomonas sp900545815	0.081279	0.039725	0.016974
	Eubacterium F sp900539115	0.08083	0.038792	0.012247
	Holdemania filiformis	0.08081	0.039638	0.016638
	Massilimicrobiota merdigallinarum	0.079886	0.040488	0.022538
	Mogibacterium diversum	0.079617	0.04114	0.028361
	Fumia hMGS.04802	0.079611	0.039884	0.019509
	NSJ-51 sp900549795	0.079337	0.039219	0.015608
	Acutalibacter stercoravium	0.078851	0.041321	0.030386
	Gemmiger sp900540595	0.078741	0.037702	0.01023
	Lachnospira rogosae	0.07874	0.040054	0.022251
	Copromonas sp900066535	0.078696	0.040881	0.027675
	Limiplasma sp004556545	0.078429	0.038411	0.012764
	UBA11774 sp003507655	0.078381	0.03987	0.020856
	Instestinimonas A gabonensis	0.078314	0.037644	0.010775
	Lachnospira sp003451515	0.077881	0.040031	0.02156
	Hominisplanchenecus faecis	0.077435	0.0402	0.024973
	QAMH01 sp900544245	0.077056	0.039161	0.018359
	Blautia A luti	0.077035	0.037421	0.011034
	ER4 sp003522105	0.076281	0.038968	0.019017
	Massiliimalia massiliensis	0.076252	0.039591	0.022278
	AF33-28 sp003477885	0.075338	0.037753	0.013127
	Bacteroides uniformis	0.075313	0.037654	0.012725
	Choladocola sp003480725	0.075286	0.039901	0.026606
	Sutterella wadsworthensis A	0.074985	0.039668	0.024609
	UMGS1071 sp900542375	0.074976	0.039148	0.021972
	Alistipes finegoldii	0.074912	0.03772	0.014655
	Anaerotruncus massiliensis	0.074791	0.039221	0.023155
	Ventrimonas sp003478505	0.074529	0.040769	0.033447
	RGIG7067 sp944384895	0.074278	0.039781	0.026877
	UMGS1623 sp934647945	0.074052	0.039805	0.027511
	Blautia A sp900120195	0.073473	0.038246	0.018318
	Bifidobacterium longum	0.072836	0.038199	0.018856
	Anaerobutyricum soehngenii	0.072728	0.040277	0.034079
	Dialister invisus	0.072336	0.037841	0.016951
	CAG-41 sp900066215	0.072329	0.039664	0.029518
	Clostridium AP sp000509125	0.072298	0.038645	0.022842
	Escherichia coli	0.072235	0.039041	0.024711
	CAG-115 sp003531585	0.072185	0.039828	0.031066
	Fimisoma sp900540145	0.072001	0.040691	0.038169
	Phocea massiliensis	0.071915	0.038828	0.024771
	UMGS856 sp900546265	0.071912	0.039187	0.028378
	Negativibacillus faecipullorum	0.071893	0.04063	0.038744
	Lawsonibacter sp900549405	0.07189	0.037417	0.016292
	Scatosoma sp900552625	0.071709	0.039876	0.032171
	Faecalibacillus intestinalis	0.071344	0.040075	0.035278
	UBA1417 sp003531055	0.071194	0.039276	0.028878
	Enterocloster aldenensis	0.071039	0.039859	0.033744
	Mailhella merdigallinarum	0.070517	0.039365	0.030139
	Enterocloster sp900541315	0.070301	0.038605	0.025784
	Roseburia hominis	0.07027	0.040041	0.037311
	HGM13006 sp905201305	0.069936	0.038453	0.02504
	Faecousia sp000434635	0.069827	0.040418	0.041691
	Eubacterium I ramulus	0.069708	0.040011	0.038607
	Streptococcus gordonii	0.069337	0.040196	0.041217
	Dysosmobacter sp900542115	0.069157	0.039668	0.036889
	Pseudoscilispira sp020555605	0.069135	0.039635	0.035665
	Faecalibacterium sp900539885	0.069006	0.038453	0.026488
	Zhenpiania massiliensis	0.068992	0.039792	0.038091
	Clostridium AQ innocuum	0.068935	0.038912	0.031337
	UMGS1264 sp904399395	0.06882	0.038789	0.029368
	COE1 sp001916965	0.068196	0.039533	0.036384
	Agathobaculum butyriciproducens	0.067661	0.039533	0.038324
	Faecivicinus sp934663595	0.06751	0.039966	0.042139
	RUG115 sp900066395	0.067032	0.039836	0.043576
	Streptococcus parasanguinis	0.066733	0.03973	0.042047
	Fimenecus sp000432435	0.066253	0.03829	0.03104
	CAKTXU01 sp934615635	0.065618	0.03855	0.035092
	Scatomonas hejianensis	0.065539	0.037632	0.028183
	CAG-103 sp900543625	0.065302	0.039536	0.042611
	Caccousia avistercoris	0.065284	0.040549	0.05318
	Lachnospira sp900316325	0.064874	0.040067	0.051146
	Agathobacter faecis	0.064343	0.039239	0.043791
	Thomasclavelia spiroformis	0.06421	0.040027	0.051366
	Lacticaseibacillus paracasei	0.064148	0.038389	0.036855
	Dysosmobacter pullicola	0.063772	0.037622	0.031762
	CAG-448 sp003150135	0.063686	0.038377	0.037249
	Streptococcus sp001556435	0.063626	0.040034	0.054082
	Ligaoa zhengdingensis	0.063598	0.037802	0.032535
	UMGS1820 sp900545865	0.063499	0.038164	0.035527
	Ruthenibacterium merdipullorum	0.063132	0.039222	0.046528
	Dielma fastidiosa	0.06299	0.038946	0.044749
	Fournierella excrementavium	0.062987	0.040288	0.058981
	Alistipes onderdonkii	0.062623	0.038605	0.043896
	Bifidobacterium dentium	0.061856	0.040753	0.06725
	Faecalibacterium sp900539945	0.061784	0.039819	0.056179
	Anaerotruncus rubiinfantis	0.061749	0.039484	0.053242
	Hungatella effluvii	0.061429	0.0393	0.052808
	Fimisoma sp000435715	0.061309	0.039389	0.053751
	Intestinibacter bartlettii	0.061081	0.040175	0.063496
	HGM13222 sp900757485	0.061006	0.03955	0.057125
	UMGS1975 sp900546685	0.0609	0.039364	0.055186
	Blautia A sp000285855	0.059995	0.039548	0.059056
	Dysosmobacter hMGS.05507	0.05999	0.040328	0.068943
	CAG-170 sp003516765	0.059756	0.037874	0.043938
	Ruthenibacterium sp018380115	0.059654	0.036344	0.030935
	Flavonifractor hMGS.05537	0.059447	0.039353	0.0594
	Faecalibacterium sp900758465	0.059342	0.039425	0.060851
	Bifidobacterium bifidum	0.059063	0.040172	0.069581
	Anaerotignum faecicola	0.058627	0.040411	0.07446
	Faecaligallichristensenella faecipullorum	0.058172	0.03872	0.056836
	Christensenella hongkongensis	0.057455	0.038565	0.058433
	Choladocola sp003481535	0.057139	0.039851	0.074519
	UBA7185 sp900556545	0.056824	0.03915	0.065671
	Ellagibacter isourolithinifaciens	0.056486	0.038594	0.061844
	Sutterella wadsworthensis	0.056443	0.03955	0.073308
	Copromonas sp900066055	0.056431	0.038418	0.061529
	Lentihominibacter sp900066305	0.056051	0.038061	0.057037
	Metalachnospira sp900553995	0.055467	0.038544	0.064736
	Pauljensenia sp000758755	0.05531	0.039284	0.075285
	Phocaeicola vulgatus	0.054977	0.0394	0.074264
	Angelakisella sp900547385	0.054875	0.039106	0.074437
	Evtepia gabavorous	0.054685	0.03782	0.059566
	Anaerotruncus sp014385085	0.054579	0.038475	0.067329
	Catenibacillus sp018369015	0.054575	0.03785	0.060618
	Hungatella hathewayi	0.054361	0.038648	0.069776
	Faecalibacterium prausnitzii J	0.053671	0.039407	0.082467
	CAKTXU01 sp934630995	0.053657	0.040036	0.08947
	Cryptobacteroides sp000433355	0.053636	0.039443	0.083705
	Phil1 sp001940855	0.053265	0.038327	0.071256
	Dysosmobacter sp944387015	0.052913	0.040329	0.097091
	Mediterraneibacter sp900541505	0.052401	0.039395	0.087529
	Odoribacter splanchnicus	0.052099	0.038019	0.072719
	Pseudoruminococcus massiliensis	0.051823	0.040219	0.10086
	Faecalibacterium prausnitzii F	0.051486	0.040155	0.099939
	QAKW01 sp003343605	0.051327	0.039143	0.088258
	Lachnospira eligens A	0.051323	0.038703	0.081794
	Vescimonas sp000435555	0.050984	0.039412	0.092881
	Pygmaiobacter sp014287275	0.050951	0.037303	0.068533
	KLE1615 sp900066985	0.05087	0.039188	0.091927
	JAHZIE01 sp019419895	0.050516	0.037776	0.075471
	Pseudoflavonifractor capillosus	0.049322	0.037942	0.083225
	CAG-45 sp000438375	0.049033	0.03913	0.098246
	Lentihominibacter faecis	0.048811	0.03872	0.093415
	QAMM01 sp902766785	0.048531	0.039442	0.10585
	CAG-170 sp002404795	0.048494	0.039372	0.1048
	Blautia A sp900066335	0.048445	0.039457	0.10596
	Roseburia inulinivorans	0.048127	0.039243	0.10421
	Coprobacillus cateniformis	0.048124	0.039768	0.11155
	Paralachnospira dongpingensis	0.047965	0.037312	0.080257
	Merdisoma sp014290175	0.047758	0.037201	0.08155
	Muricomes sp000509105	0.047342	0.039791	0.11631
	Veillonella parvula hMGS.05759	0.04732	0.040366	0.12531
	Choladocola sp018223365	0.047266	0.037568	0.089185
	Feifania hominis	0.047244	0.039822	0.11765
	Pauljensenia sp000278725	0.047037	0.039866	0.12047
	Gehongia tenuis	0.047036	0.038622	0.10127
	Victivallis vadensis	0.045698	0.03684	0.08714
	Angelakisella massiliensis	0.045275	0.038451	0.10844
	Choladousia sp902363135	0.044362	0.038773	0.1184
	Alloscardovia omnicolens	0.0442	0.038661	0.11792
	Ruminococcus C callidus	0.044085	0.038601	0.11932
	Negativibacillus sp000435195	0.044047	0.038304	0.11471
	Blautia A sp900066355	0.043563	0.039042	0.12648
	Alistipes A ihumii	0.043376	0.038911	0.1267
	UMGS882 sp900546385	0.043046	0.039342	0.1339
	Scatocola faecipullorum	0.042931	0.039667	0.13743
	Parabacteroides merdae	0.042902	0.039217	0.13272
	Enterocloster clostridioformis	0.04249	0.038884	0.12946
	Gordonibacter pamelaeae	0.041896	0.038217	0.12657
	Eubacterium R sp000436835	0.041702	0.038888	0.13614
	Pauljensenia sp000466265	0.041551	0.039379	0.14394
	Blautia A faecis	0.041538	0.036812	0.10908
	Lawsonibacter sp014287875	0.041516	0.037853	0.12312
	Adlercreutzia hattorii	0.041506	0.037493	0.11858
	Actinomyces dentalis	0.041386	0.03901	0.13814
	CAG-353 sp900066885	0.0413	0.038611	0.13356
	Bacteroides thetaiotaomicron	0.040796	0.03972	0.15283
	Bacteroides stercoris	0.040755	0.038359	0.13356
	Diplocloster agilis	0.040595	0.036798	0.11358
	Enterocloster sp900753815	0.039823	0.03965	0.15718
	Merdibacter merdipullorum	0.039726	0.040292	0.16781
	Merdimonas faecis	0.039498	0.03936	0.15572
	UBA644 sp900547165	0.039301	0.040361	0.17162
	Bifidobacterium adolescentis	0.039172	0.038858	0.15028
	Lachnoclostridium B sp900066555	0.039137	0.039155	0.15486
	Bilophila wadsworthia	0.039029	0.037795	0.13704
	Vescimonas coprocola	0.039013	0.039984	0.16673
	Ruminococcaceae hMGS.05315	0.038615	0.038173	0.1449
	Massilicoli timonensis	0.038319	0.03845	0.15021
	Geddesella stercoravicola	0.038053	0.041193	0.1904
	CAG-882 sp003486385	0.036914	0.037214	0.14276
	Alistipes A pullistercoris	0.036831	0.037107	0.14207
	Mediterraneibacter A butyricigenes	0.03682	0.039711	0.17809
	UBA11452 sp003526375	0.036786	0.038597	0.16339
	RGIG4076 sp905198155	0.036679	0.038995	0.17066
	Longicatena caecimuris	0.036577	0.039998	0.18327
	Roseburia intestinalis	0.035659	0.040774	0.20168
	Blautia A massiliensis	0.035541	0.038465	0.17114
	Gemmiger qucibialis	0.035515	0.039637	0.18559
	UMGS1312 sp900550625	0.035287	0.037634	0.15994
	Coprobacter fastidiosus	0.035184	0.039366	0.1845
	Gallibacter brachus	0.034652	0.038049	0.17035
	Bifidobacterium animalis	0.034582	0.039359	0.18885
	Lactonifactor sp009677585	0.033722	0.039299	0.19435
	Thomasclavelia ramosa	0.033411	0.038852	0.18926
	UMGS1766 hMGS.03161	0.033398	0.039284	0.19637
	Butyribacter sp000436755	0.033156	0.038854	0.19298
	JAGZMM01 hMGS.02059	0.032971	0.038526	0.18963
	Pauljensenia sp916439125	0.032567	0.040923	0.22456
	Saccharomyces cerevisiae	0.032488	0.038412	0.192
	Alistipes putredinis	0.032423	0.036703	0.16997
	Faecalibacterium prausnitzii	0.031794	0.03853	0.19864
	Dorea A longicatena	0.031373	0.039679	0.21623
	Harryflintia acetispora	0.031198	0.037802	0.19438
	Egerieenecus merdigallinarum	0.031069	0.03784	0.19495
	Christensenella minuta	0.03102	0.035026	0.15956
	Eubacterium G sp000432355	0.030941	0.039453	0.21751
	CAG-238 sp900542245	0.030529	0.038696	0.21011
	Streptococcus mutans	0.02952	0.038827	0.22028
	QAKD01 sp003343965	0.029383	0.038829	0.22193
	Eubacterium G ventriosum	0.02932	0.038037	0.21209
	Alistipes A indistinctus	0.029264	0.036771	0.19614
	CAG-103 sp000432375	0.029045	0.038544	0.22115
	Peptidiphaga sp000466165	0.028402	0.038034	0.21898
	QAMM01 sp003150405	0.02774	0.037616	0.21873
	Enterocloster sp005845215	0.027657	0.037908	0.22445
	Streptococcus salivarius	0.027288	0.039823	0.25066
	Lentihominibacter sp905193765	0.02709	0.037034	0.21912
	CAG-196 sp002102975	0.026837	0.037395	0.22493
	Eubacterium G sp000434315	0.026611	0.037801	0.23223
	Scatosoma sp003150575	0.026463	0.037984	0.23547
	UMGS775 sp900545325	0.02608	0.038939	0.25019
	Ruminococcus D bicirculans	0.025568	0.039128	0.25712
	Avimonas A narfia	0.025449	0.037683	0.24113
	Eubacterium G sp000435815	0.025173	0.037947	0.24551
	Faecousia sp000435995	0.025012	0.040026	0.27177
	Ventricola sp900548125	0.024904	0.039193	0.26343
	UBA3818 sp900557155	0.024114	0.039577	0.27442
	Gallacutalibacter A hMGS.04728	0.024019	0.039452	0.27364
	Bifidobacterium pseudocatenulatum	0.023757	0.039201	0.27343
	Agathobacter sp000434275	0.023637	0.036454	0.2423
	Coprococcus sp900066115	0.023324	0.037905	0.2629
	Lachnoclostridium A avicola	0.022562	0.039145	0.28292
	Phocaeicola coprocola	0.022495	0.039339	0.28591
	Phascolarctobacterium faecium	0.022012	0.037888	0.27431
	Anaerotardibacter sp000435675	0.021932	0.0394	0.29144
	CAG-273 sp000438355	0.021534	0.038951	0.29019
	Faecalibacillus faecis	0.020996	0.038962	0.29461
	Dysosmobacter A sp014334055	0.020783	0.040532	0.3129
	Gordonibacter urolithinfaciens	0.020013	0.035579	0.26918
	CAG-170 sp000432135	0.019714	0.038774	0.30518
	Bittarella massiliensis A	0.019497	0.035988	0.27882
	Butyribacter intestini	0.019298	0.039197	0.31323
	Enterocloster asparagiformis	0.019128	0.038552	0.30849
	Agathobacter rectalis	0.018914	0.03845	0.30947
	Muricomes contortus B	0.018883	0.03629	0.28801
	Coprococcus A catus A	0.018845	0.038718	0.31303
	SDRW01 sp007845485	0.018043	0.038038	0.3136
	Scatacola A faecigallinarum	0.017887	0.038462	0.31861
	Blautia A sp003477525	0.01781	0.038646	0.32166
	UMGS1591 sp900553255	0.017253	0.039212	0.33208
	Lawsonibacter sp000177015	0.016445	0.037232	0.32248
	Acetatifactor sp003447295	0.016209	0.039067	0.34078
	Avimonas sp900551425	0.015154	0.038171	0.34369
	Wujia chipingensis	0.015027	0.03613	0.32851
	CAKTXU01 hMGS.04791	0.014723	0.039208	0.35615
	Gemmiger sp900539695	0.014644	0.037153	0.34077
	Bacteroides ovatus	0.014387	0.037848	0.34878
	Akkermansia muciniphila B	0.013863	0.039255	0.36441
	Vescimonas sp900548615	0.012488	0.039605	0.38016
	Bacteroides eggerthii	0.01165	0.040021	0.39052
	Enterocloster pacaense	0.011586	0.038229	0.37974
	Fimivivens sp900113995	0.011415	0.038577	0.38384
	Acetatifactor intestinalis	0.011304	0.039757	0.39204
	Borkfalkia ceftriaxoniphila	0.010936	0.03534	0.36862
	Monoglobus pectinilyticus	0.010624	0.037151	0.38359
	Ventricola sp900542395	0.009668	0.038594	0.40154
	Merdisoma sp002160825	0.009623	0.038133	0.39966
	Phocaeicola massiliensis	0.009483	0.038554	0.40343
	Massilioclostridium methylpentosum	0.008758	0.036042	0.39832
	UMGS1591 sp905198295	0.00867	0.037923	0.40848
	Massilistercora sp902406105	0.008274	0.038631	0.41586
	Scardovia wiggsiae	0.007499	0.036522	0.41494
	Ruminococcus E bromii B	0.007082	0.039051	0.42952
	Oliverpabstia intestinalis	0.006482	0.039435	0.43689
	Ventrimonas sp003480315	0.004035	0.03882	0.45938
	Bariatricus comes	0.003468	0.038719	0.46492
	Faecalibacterium longum	0.002998	0.038858	0.46984
	Bacteroides xylanisolvens	0.00217	0.039774	0.47923
	CAG-177 sp003514385	0.001858	0.035144	0.47748
	Alangreenwoodia sp905206455	0.001412	0.035805	0.48327
	Bianquea renquensis	0.000623	0.038894	0.49377
	Anaerotardibacter sp000436075	0.000554	0.037886	0.49415
	Bacteroides faecis	0.000318	0.035071	0.49608
	Faecalibacterium prausnitzii D	0.0001	0.038167	0.49897
	Tidjanibacter inops	1e-06	0.0369	0.49832
	Leuconostoc mesenteroides	1e-06	0.03836	0.49843
	Massilimicrobiota sp002160865	1e-06	0.038869	0.49877
	Ruminiclostridium E siraeum	1e-06	0.039445	0.49882
	Blautia A sp900548245	1e-06	0.038322	0.49903
	Coprococcus A catus	1e-06	0.038022	0.49906
	CAG-245 sp000435175	1e-06	0.036073	0.49919
	Vescimonas sp900552475	1e-06	0.037304	0.49941
	CAG-313 sp003539625	1e-06	0.037013	0.49963
	Faecimorpha hMGS.03197	1e-06	0.037575	0.49969
	Butyribacter sp003529475	1e-06	0.036607	0.49988
	ER4 sp000765235	1e-06	0.036793	0.5
	Prevotella sp003447235	1e-06	0.037539	0.5
	Alistipes shahii	1e-06	0.037722	0.5
	Faecousia sp003525905	1e-06	0.038475	0.5
	Bacteroides fragilis	1e-06	0.037424	0.5
	Coprococcus sp000154245	1e-06	0.03796	0.5
	Parabacteroides goldsteinii	1e-06	0.039462	0.5
	CAG-170 sp900549635	1e-06	0.037321	0.5
	Coprococcus eutactus A	1e-06	0.037173	0.5
	Barnesiella intestinihominis	1e-06	0.038993	0.5
	Bianquea sp019423265	1e-06	0.038215	0.5
	Butyricimonas virosa	1e-06	0.038656	0.5
	Dorea A longicatena B	1e-06	0.039312	0.5
	Copromonas sp900541255	1e-06	0.038251	0.5
	Lachnospira sp000437735	1e-06	0.040478	0.5
	Mediterraneibacter faecis	1e-06	0.038831	0.5
	JAGTTR01 sp018223385	1e-06	0.039489	0.5
	Faecimorpha stercoravium	1e-06	0.039039	0.5
	Eisenbergiella sp900066775	1e-06	0.036689	0.5
	Prevotella rara	1e-06	0.038962	0.5
	Parasutterella excrementihominis	1e-06	0.038957	0.5
	Mediterraneibacter lactaris	1e-06	0.039162	0.5
	Akkermansia muciniphila	1e-06	0.03952	0.5
	Paraprevotella clara	1e-06	0.039412	0.5
	Alistipes communis	1e-06	0.039002	0.5
	UBA10677 sp900553005	1e-06	0.038257	0.5
	Gemmiger formicilis	1e-06	0.039376	0.5
	UBA3818 sp904397845	1e-06	0.039555	0.5
	Ruminococcus C sp000433635	1e-06	0.036228	0.5
	Alistipes avistercoris	1e-06	0.038402	0.5
	Scatosoma sp900555925	1e-06	0.037601	0.5
	JAHZGC01 sp019421015	1e-06	0.038669	0.5
	Avoscillospira A sp019422005	1e-06	0.036814	0.5
	Phocaeicola dorei	1e-06	0.038577	0.5
	CAG-217 sp000436335	1e-06	0.039649	0.5
	Bacteroides clarus	1e-06	0.037604	0.5
	Gemmiger sp900540775	1e-06	0.036596	0.5
	Merdisoma sp900066385	1e-06	0.037834	0.5
	Actinomyces sp000220835	1e-06	0.033692	0.5
	CAG-568 sp000434395	1e-06	0.036886	0.5
	Anaerostipes hadrus A	1e-06	0.036195	0.5
	Holdemania sp900120005	1e-06	0.036508	0.5
	Ventricola sp900542445	1e-06	0.038241	0.5
	Vescimonas sp000435975	1e-06	0.038482	0.5
	Blautia A obeum	1e-06	0.036703	0.5
	CAG-313 sp000433035	1e-06	0.038995	0.5
	Collinsella aerofaciens hMGS.05755	1e-06	0.037667	0.5
	CAG-317 sp000433215	1e-06	0.039633	0.5
	Mediterraneibacter massiliensis	1e-06	0.035667	0.5
	Bacteroides cellulosilyticus	1e-06	0.038213	0.5
	Eubacterium F sp003491505	1e-06	0.038524	0.5
	Bacteroides nordii	1e-06	0.038453	0.5
	Faecalibacterium duncaniae	1e-06	0.038745	0.5
	Vescimonas sp900545585	1e-06	0.038448	0.5
	Alistipes senegalensis	1e-06	0.039512	0.5
	Vescimonas sp001916855	1e-06	0.038987	0.5
	Ruminococcus E sp003526955	1e-06	0.039778	0.5
	Acetatifactor sp900066565	1e-06	0.037844	0.5
	Bacteroides caccae	1e-06	0.037889	0.5
	UMGS1623 hMGS.04797	1e-06	0.038675	0.5
	Parachristensenella hMGS.04635	1e-06	0.034447	0.5
	Total SNP heritability based on 8,219 unrelated subjects using GCTA
	GCTA = genome-wide complex trait analysis

## Sheet: Supplementary Table 4 
	Supplementary Table 4 Number of GWAS hits for species is correlated with heritability using GCTA in HUNT
	GWS hits	N species	Mean h2	SD h2
	0	448	0.0634728	0.0490821
	≥1	98	0.0864035	0.0630152
	Evaluated in 8,219 unrelated HUNT participants
	SD = standard deviation
	GWS = genome-wide significant defined as P < 5.0 x 10-8
	GCTA = genome-wide complex trait analysis
	h2 = heritability
	P = 0.0009 for difference between the two groups, Student's t-test

## Sheet: Supplementary Table 5 
	Supplementary Table 5 Observed heritability using LD score regression
	Species	Heritability (h2)	SE	P-value
	Flavonifractor plautii	0.1929	0.0479	2.82297e-05
	Clostridium saudiense	0.18	0.0394	2.45581e-06
	Enterocloster bolteae	0.1642	0.0431	6.95552e-05
	Copromonas sp000435795	0.1608	0.0506	0.000741818
	Eubacterium B sulci	0.1597	0.0402	3.55407e-05
	JAJEQR01 sp020687485	0.1324	0.0503	0.00424161
	Enterocloster citroniae	0.1291	0.0458	0.00241035
	Pullichristensenella hMGS.05548	0.1257	0.037	0.000340275
	UBA11452 sp003526375	0.1252	0.0393	0.000721895
	HGM13006 sp905201305	0.1235	0.0385	0.000668791
	UBA737 sp900549055	0.12	0.0473	0.00559038
	NSJ-51 sp900549795	0.118	0.0363	0.000575629
	Pullichristensenella excrementipullorum	0.1174	0.0367	0.000689741
	Dysosmobacter hMGS.05507	0.1165	0.033	0.000207542
	Turicibacter sanguinis	0.1156	0.0393	0.00163326
	Phil1 sp001940855	0.1148	0.0395	0.00182848
	Faecivicinus sp934663595	0.1145	0.0346	0.000467734
	CAG-272 sp000433515	0.1129	0.0367	0.00104795
	Coprococcus eutactus A	0.1122	0.0358	0.000861974
	Intestinibacter sp900540355	0.1113	0.0361	0.00102427
	Enterocloster sp000431375	0.1103	0.0398	0.00279116
	Blautia A wexlerae	0.11	0.0397	0.0027961
	Blautia A sp900066505	0.1097	0.0349	0.000835368
	Rothia mucilaginosa A	0.1079	0.0367	0.00164077
	UMGS973 sp900547295	0.1071	0.0314	0.00032383
	Mailhella merdigallinarum	0.1063	0.0401	0.0040142
	Pauljensenia bouchesdurhonensis	0.1051	0.0395	0.00389823
	RUG11247 sp902767315	0.1048	0.036	0.00180073
	CAG-95 sp000438155	0.1044	0.0386	0.00341868
	SFEL01 sp004557245	0.1039	0.0356	0.00175838
	Anaerotruncus massiliensis	0.1037	0.035	0.00152399
	Anaerotruncus colihominis	0.1024	0.0542	0.0294259
	UBA644 sp900547165	0.1018	0.0391	0.00461278
	Fournierella excrementavium	0.0998	0.0367	0.00327056
	UBA11524 sp000437595	0.0992	0.0508	0.0254243
	Fimivivens sp014385025	0.099	0.0359	0.00291083
	Lentihominibacter hominis	0.0977	0.0382	0.00526999
	Acutalibacter sp905215055	0.0975	0.0396	0.0069059
	Turicibacter bilis	0.0975	0.0398	0.0071478
	Victivallis lenta	0.0973	0.0401	0.00762401
	Agathobaculum sp900291975	0.0964	0.0398	0.00771533
	CAG-170 sp003516765	0.0964	0.0419	0.0107038
	Clostridium Q saccharolyticum A	0.096	0.0346	0.00276377
	Pullichristensenella hMGS.05500	0.0954	0.0378	0.00580454
	Marvinbryantia sp900544685	0.0949	0.037	0.0051608
	Enterocloster aldenensis	0.0943	0.044	0.0160493
	Fimadaptatus sp900553645	0.0939	0.0378	0.00649347
	HGM14224 sp900761905	0.0935	0.0349	0.0036912
	Feifania hominis	0.0935	0.0378	0.006689
	Eubacterium F sp000433735	0.0926	0.0352	0.00426069
	Choladousia sp902363665	0.0923	0.0379	0.00743857
	SFMI01 sp004556155	0.091	0.0343	0.00398827
	CAG-170 sp900545925	0.091	0.0404	0.0121461
	Massilimicrobiota merdigallinarum	0.0906	0.0391	0.0102482
	ER4 sp900317525	0.0887	0.0393	0.0120041
	Dysosmobacter welbionis	0.0887	0.0696	0.101256
	UBA866 sp900543295	0.088	0.0376	0.00963089
	Streptococcus mutans	0.0879	0.0376	0.0096997
	Negativibacillus faecipullorum	0.087	0.034	0.00525135
	Dysosmobacter sp001916835	0.0865	0.0375	0.0105367
	Blautia A sp000285855	0.086	0.0437	0.0245361
	CAG-273 sp000438355	0.0858	0.0354	0.00768104
	Coprococcus A catus A	0.0848	0.0377	0.0122455
	HGM12998 sp900756495	0.0846	0.0378	0.0126074
	Merdimonas faecis	0.0843	0.0331	0.00543535
	Yeguia hominis	0.0842	0.038	0.013353
	Acetatifactor intestinalis	0.084	0.038	0.0135343
	Ruminococcus B gnavus	0.0839	0.0377	0.013025
	Scatomorpha sp900545405	0.0825	0.0349	0.00904192
	QAKW01 sp003343605	0.0825	0.0383	0.0156182
	Pseudoscilispira sp018369915	0.0824	0.0327	0.00586978
	Pseudoscilispira sp020555605	0.0821	0.0388	0.0171733
	Pauljensenia sp902373545	0.082	0.0355	0.010448
	Angelakisella sp900547385	0.0813	0.0374	0.0148602
	Granulicatella hMGS.06388	0.0803	0.0362	0.0132695
	Acutalibacter ornithocaccae	0.08	0.038	0.0176342
	Anaeromassilibacillus stercoravium	0.0799	0.0376	0.0167933
	Clostridium Q fessum	0.0796	0.0414	0.0272585
	CAG-170 sp002404795	0.0792	0.0367	0.0154624
	CAKTXU01 sp934630995	0.0789	0.0344	0.0109066
	UMGS1696 sp900753285	0.0773	0.0337	0.0109019
	Methanobrevibacter A smithii	0.0771	0.0366	0.017578
	Merdibacter merdigallinarum	0.0769	0.0367	0.0180692
	Evtepia gabavorous	0.0768	0.056	0.0851207
	Pseudobutyricicoccus lothianensis	0.0764	0.0381	0.0224682
	Romboutsia timonensis	0.0763	0.0374	0.0206698
	CAG-238 sp900551415	0.0762	0.036	0.0171441
	CAG-95 sp900066375	0.0761	0.037	0.0198548
	Eubacterium G ventriosum	0.0758	0.0445	0.0442494
	Copromonas sp900066785	0.0753	0.0353	0.0164564
	Clostridium A leptum	0.075	0.04	0.0303964
	Merdisoma faecalis	0.0744	0.0361	0.0196543
	F23-B02 sp001916715	0.0741	0.0355	0.0184294
	Limiplasma sp900548145	0.0741	0.0376	0.0243765
	Pauljensenia sp000466265	0.0736	0.0375	0.0248425
	ER4 sp003522105	0.0735	0.0395	0.0313891
	RUG115 sp900066395	0.0734	0.0384	0.0279729
	Limivivens sp900543575	0.0729	0.0382	0.0281713
	Intestinimonas massiliensis	0.0728	0.0361	0.0218676
	Bifidobacterium longum	0.0725	0.0413	0.0395914
	UMGS1766 sp900554855	0.072	0.0348	0.0192747
	Hydrogeniiclostridium mannosilyticum	0.0714	0.0375	0.0284551
	Lawsonibacter sp900549405	0.0712	0.0402	0.0382684
	UMGS1312 sp900550625	0.0704	0.0358	0.0246216
	Schaedlerella sp900066545	0.0702	0.0429	0.0508818
	Lawsonibacter sp900545895	0.07	0.0392	0.0370728
	Marvinbryantia shaoxingensis	0.0694	0.0365	0.0286268
	UMGS882 sp900546385	0.0692	0.0361	0.0276255
	Blautia A caecimuris	0.0688	0.0664	0.150067
	Mediterraneibacter sp014287475	0.0686	0.0377	0.0344078
	Merdisoma sp014290175	0.0685	0.0359	0.0281906
	Pseudoruminococcus massiliensis	0.0683	0.0353	0.0265047
	UBA11774 sp003507655	0.0681	0.0367	0.0317563
	Marvinbryantia sp900550755	0.0672	0.0371	0.0350456
	Cryptobacteroides sp000433355	0.0667	0.0353	0.0294112
	HGM11417 sp900761895	0.0665	0.0349	0.0283612
	UBA738 sp003522945	0.0651	0.0368	0.0384451
	Paralachnospira dongpingensis	0.065	0.043	0.0653143
	CAG-349 sp003539515	0.0647	0.0313	0.0193627
	Rothia dentocariosa	0.0646	0.0361	0.0367693
	Choladocola sp003481535	0.0646	0.0378	0.043726
	Ventricola sp900542395	0.0644	0.0339	0.0287359
	QANA01 sp019420265	0.0644	0.0388	0.048478
	Zhenpiania massiliensis	0.0642	0.0339	0.0291254
	Pauljensenia sp000308055	0.0642	0.0343	0.0306227
	Muricomes sp000509105	0.0638	0.0445	0.0758278
	Scatosoma sp900552625	0.0632	0.0338	0.0307542
	Eisenbergiella sp900555195	0.063	0.0413	0.0635767
	Flavonifractor hMGS.05537	0.0626	0.0368	0.0444633
	UMGS1071 sp900542375	0.0626	0.0373	0.0466458
	Clostridium AQ innocuum	0.0625	0.0344	0.0346192
	Enterocloster excrementigallinarum	0.0625	0.0364	0.0429866
	Scardovia wiggsiae	0.0622	0.0311	0.0227501
	Phascolarctobacterium faecium	0.0619	0.0384	0.0534832
	Bilophila wadsworthia	0.0617	0.0372	0.048598
	Enterocloster clostridioformis	0.0617	0.039	0.0568189
	Lentihominibacter faecis	0.0614	0.0376	0.0512367
	Massilioclostridium coli	0.0607	0.0306	0.0236469
	Parachristensenella sp900542005	0.0607	0.034	0.0371068
	Barnesiella intestinihominis	0.0607	0.0364	0.0476993
	Blautia A sp000436615	0.0607	0.0374	0.0522953
	UMGS1591 sp900553255	0.0603	0.0338	0.0372099
	Scatomorpha merdavium	0.0599	0.0361	0.0485297
	Anaerostipes hadrus	0.0598	0.0354	0.0455843
	Blautia A hydrogenotrophica	0.0596	0.0388	0.0622591
	Anaerobutyricum hallii	0.0593	0.0337	0.0392341
	Pararuminococcus gallinarum	0.0593	0.0341	0.0410171
	JAHZIE01 sp019419895	0.0593	0.0367	0.0530684
	Massilistercora timonensis	0.0586	0.0359	0.0513069
	Vescimonas sp900548615	0.0585	0.0328	0.0372495
	Dysosmobacter sp900544615	0.0583	0.0393	0.068976
	Blautia A sp900066205	0.0581	0.0405	0.0757051
	Faecalibacterium sp900539945	0.058	0.0367	0.0570098
	CAG-313 sp003539625	0.0578	0.0347	0.047886
	Senegalimassilia anaerobia	0.0573	0.0388	0.0698641
	SDRW01 sp007845485	0.0571	0.0335	0.0441459
	UBA3818 sp900557155	0.0568	0.0357	0.0558007
	Dysosmobacter avistercoris	0.0565	0.0334	0.0453595
	Alectryocaccomicrobium faecavium	0.0565	0.0354	0.0552394
	Eggerthella lenta	0.0564	0.037	0.0637139
	Faecivicinus sp900553265	0.0562	0.0362	0.060273
	Marvinbryantia sp900066075	0.0556	0.0415	0.0901618
	CAG-177 sp003514385	0.0555	0.0382	0.0731286
	Alloscardovia omnicolens	0.0552	0.037	0.0678637
	Bianquea sp019423265	0.0552	0.0378	0.0721014
	Butyricimonas virosa	0.0551	0.0446	0.108336
	Pauljensenia sp916439125	0.0542	0.037	0.0714789
	Muricomes contortus B	0.054	0.0383	0.0792814
	Clostridium AP sp000509125	0.0537	0.0444	0.113243
	Lawsonibacter asaccharolyticus	0.0535	0.0414	0.0981317
	Clostridium sp000435835	0.0532	0.0366	0.0730353
	CAG-882 sp003486385	0.0528	0.0357	0.0695713
	Monoglobus pectinilyticus	0.0528	0.0363	0.0728976
	CAG-170 sp905214155	0.0527	0.0358	0.0705014
	Dorea formicigenerans	0.052	0.0355	0.0714893
	RGIG7067 sp944384895	0.052	0.0369	0.0793859
	Merdisoma sp002160825	0.0513	0.0371	0.0833709
	Eubacterium G sp000432355	0.0512	0.0327	0.0587037
	CAG-269 sp003525075	0.051	0.035	0.0725385
	Peptidiphaga sp000466165	0.0506	0.0383	0.0932259
	HGM13006 sp900756575	0.0503	0.0318	0.0568521
	Avimonas A narfia	0.0503	0.039	0.0985698
	Fimisoma avicola	0.0499	0.0343	0.0728609
	Massilioclostridium methylpentosum	0.0496	0.0391	0.102302
	Enterocloster lavalensis	0.0493	0.0432	0.126893
	Dielma fastidiosa	0.0489	0.0402	0.111913
	CAG-196 sp002102975	0.0484	0.0341	0.0778978
	Lachnospira sp003451515	0.0484	0.0361	0.0900057
	UMGS775 sp900545325	0.0479	0.0373	0.0995391
	Intestinibacter bartlettii	0.0476	0.0353	0.0887581
	Actinomyces graevenitzii hMGS.05799	0.0473	0.0354	0.0907488
	Dorea A longicatena B	0.0472	0.0351	0.0893563
	Holdemania filiformis	0.047	0.0345	0.0865486
	UMGS621 sp900543915	0.047	0.0358	0.0946169
	Clostridium Q symbiosum	0.0458	0.0409	0.131399
	Bifidobacterium bifidum	0.0457	0.0386	0.118219
	PeH17 sp000435055	0.0454	0.0362	0.104895
	Copromonas sp900541255	0.0452	0.0341	0.0925005
	Oliverpabstia intestinalis	0.0452	0.0366	0.10842
	Dysosmobacter faecalis	0.0452	0.0426	0.144337
	Dysosmobacter sp944387015	0.0445	0.0363	0.110119
	Merdisoma sp900553635	0.0441	0.0347	0.101883
	Gemmiger sp900539695	0.044	0.0361	0.111453
	CAG-170 sp900553545	0.044	0.0392	0.130836
	Gallacutalibacter pullicola	0.0434	0.0347	0.105518
	Thomasclavelia ramosa	0.0433	0.0411	0.14605
	Bacteroides thetaiotaomicron	0.0429	0.0349	0.109493
	QAMM01 sp003150405	0.0428	0.0388	0.134993
	Christensenella hongkongensis	0.0426	0.0371	0.125433
	Fimivivens sp900113995	0.0425	0.0369	0.12471
	Gemmiger qucibialis	0.0423	0.0342	0.108073
	Bacteroides eggerthii	0.0419	0.0376	0.132562
	Lachnospira sp900316325	0.0418	0.0325	0.0991947
	Streptococcus sp001556435	0.0418	0.0378	0.134402
	Acutalibacter stercoravium	0.0408	0.0354	0.124549
	Lachnospira sp000437735	0.0408	0.037	0.135078
	CAG-170 sp000436735	0.0405	0.0337	0.114724
	Dysosmobacter sp900542115	0.0404	0.0389	0.149505
	QANA01 sp900554725	0.0403	0.0356	0.128812
	Faecousia sp900546075	0.0403	0.0358	0.130147
	Merdibacter merdipullorum	0.0402	0.0345	0.121966
	Mediterraneibacter sp900541505	0.0402	0.0348	0.12401
	Aphodomonas sp934615235	0.0402	0.0367	0.136678
	Gemmiger sp900540595	0.0389	0.0367	0.144585
	Scatomorpha sp900759385	0.0388	0.0382	0.154885
	Faecalibacterium prausnitzii E	0.0386	0.0323	0.116034
	Limivivens sp900066135	0.0383	0.0386	0.160543
	Gordonibacter pamelaeae	0.0382	0.0372	0.152238
	Pauljensenia sp000758755	0.0382	0.0379	0.156747
	Faecalibacterium prausnitzii J	0.0381	0.0374	0.154169
	Phocea massiliensis	0.0377	0.0374	0.156722
	Eubacterium F sp900539115	0.0377	0.0375	0.157368
	HGM13222 sp900757485	0.0374	0.0362	0.150767
	Mediterraneibacter faecis	0.0373	0.0349	0.142587
	Limiplasma merdipullorum	0.0373	0.0349	0.142587
	CAJJPW01 sp905193725	0.0373	0.0366	0.154072
	CAG-103 sp000432375	0.037	0.037	0.158655
	Acetatifactor sp900755865	0.0369	0.0361	0.153352
	Bacteroides xylanisolvens	0.0368	0.0372	0.161271
	Oxalobacter sp900760095	0.0367	0.035	0.147188
	CAJFUR01 sp904420575	0.0364	0.0342	0.14359
	Pygmaiobacter sp014287275	0.0363	0.0337	0.140706
	Negativibacillus sp000435195	0.0361	0.0409	0.188715
	Spyradocola merdavium	0.0359	0.0348	0.151128
	JAGTTR01 sp018223385	0.0357	0.0373	0.169257
	Lachnospira eligens A	0.0355	0.0353	0.157288
	Lachnoclostridium A avicola	0.0346	0.0337	0.152279
	Victivallis vadensis	0.0346	0.0342	0.155842
	Blautia A sp003477525	0.0346	0.0406	0.197047
	Alistipes putredinis	0.0345	0.0353	0.164201
	Eubacterium I ramulus	0.0341	0.0335	0.15436
	Ruthenibacterium sp018380115	0.0338	0.038	0.186874
	Massiliimalia massiliensis	0.0335	0.0365	0.17936
	Faecousia sp900544405	0.0334	0.0374	0.185916
	Coprococcus A catus	0.033	0.0358	0.17832
	Lachnoclostridium B sp900066765	0.0328	0.0351	0.17503
	Faecimorpha stercoravium	0.0325	0.0335	0.165986
	Bifidobacterium dentium	0.0325	0.0336	0.166707
	Metalachnospira sp900553995	0.0324	0.0386	0.200629
	Faecalibacillus faecis	0.0321	0.0338	0.171131
	Fimisoma sp900540145	0.0319	0.0355	0.184435
	Hominisplanchenecus faecis	0.0316	0.0349	0.182615
	Prevotella rara	0.0313	0.0378	0.203823
	Eisenbergiella sp900066775	0.0313	0.042	0.228064
	Alangreenwoodia sp905206455	0.031	0.0357	0.192602
	Massilicoli timonensis	0.0308	0.035	0.18943
	Ventricola sp900548125	0.0308	0.0394	0.217188
	Pullichristensenella sp904420265	0.0306	0.035	0.190981
	UMGS1975 sp900546685	0.0304	0.0348	0.191178
	Ventrisoma faecale	0.0303	0.0388	0.217422
	Streptococcus gordonii	0.0302	0.0343	0.189303
	Lentihominibacter sp905193765	0.0301	0.035	0.194895
	Longicatena caecimuris	0.0298	0.0345	0.193858
	Lentihominibacter excrementipullorum	0.0298	0.0347	0.195228
	HGM12545 sp900761925	0.0298	0.0374	0.212786
	Faecalibacterium longum	0.0292	0.039	0.227014
	Faecalibacterium sp900758465	0.0291	0.0339	0.195334
	Enterocloster sp900541315	0.0291	0.0394	0.230081
	Dysosmobacter pullicola	0.029	0.0379	0.222085
	Limiplasma sp004556545	0.0287	0.0365	0.215845
	Gehongia tenuis	0.0283	0.039	0.234029
	Butyribacter sp000436755	0.0281	0.0357	0.215607
	Solibaculum mannosilyticum	0.0276	0.0381	0.234407
	Blautia A massiliensis	0.0275	0.0353	0.217979
	Vescimonas fastidiosa	0.0273	0.0347	0.215716
	QAKD01 sp003343965	0.0271	0.0382	0.239031
	Coprobacter fastidiosus	0.0269	0.0352	0.222373
	Parasutterella excrementihominis	0.0268	0.0329	0.207654
	Faecalibacillus intestinalis	0.0265	0.0336	0.215146
	Eubacterium G sp000435815	0.0265	0.0355	0.227689
	Flavonifractor avistercoris	0.0265	0.036	0.230832
	Lawsonibacter sp014287875	0.0265	0.0368	0.235729
	Choladocola sp003480725	0.0263	0.0368	0.237405
	Acutalibacter sp900548545	0.0262	0.0368	0.238246
	Lawsonibacter sp900066645	0.0254	0.038	0.251932
	Lentihominibacter sp900066305	0.0249	0.032	0.218248
	Scatacola A faecigallinarum	0.0249	0.0375	0.253345
	Intestinimonas pullistercoris	0.0248	0.0403	0.26915
	Evtepia sp004556345	0.0246	0.0334	0.230705
	Anaerotruncus sp014385085	0.0245	0.0352	0.243207
	Faecalibacterium prausnitzii F	0.0245	0.0376	0.257331
	Ellagibacter isourolithinifaciens	0.0242	0.0367	0.254819
	Sellimonas intestinalis	0.0239	0.0377	0.263056
	Enterocloster asparagiformis	0.0238	0.0383	0.267165
	Streptococcus salivarius	0.0237	0.0337	0.240946
	Faecousia sp000434635	0.0237	0.0358	0.253982
	Leuconostoc mesenteroides	0.0236	0.0339	0.243163
	Agathobaculum sp003481705	0.0235	0.0323	0.233443
	Egerieenecus sp900553315	0.0233	0.037	0.264436
	Dysosmobacter sp944387035	0.0229	0.0338	0.24904
	Blautia A sp900066335	0.0226	0.0338	0.251863
	Mediterraneibacter lactaris	0.0226	0.034	0.253119
	Bifidobacterium pseudocatenulatum	0.0226	0.0373	0.272291
	Faecimorpha hMGS.03197	0.0225	0.0325	0.244372
	Neobittarella massiliensis	0.0222	0.0348	0.261759
	UMGS1623 sp934647945	0.0221	0.037	0.275154
	Copromonas faecavium	0.0219	0.0329	0.252816
	Dialister invisus	0.0219	0.034	0.25975
	Scatomonas hejianensis	0.0217	0.0421	0.303123
	CAG-45 sp000438375	0.0216	0.0352	0.269728
	Blautia A sp900066145	0.0216	0.0353	0.270303
	Pauljensenia sp000278725	0.0214	0.0356	0.273879
	Akkermansia muciniphila	0.0213	0.0379	0.287056
	Guopingia tenuis	0.0211	0.0344	0.269815
	Onthomonas sp900545815	0.0208	0.0311	0.251808
	Ruminococcaceae hMGS.05315	0.0208	0.0337	0.268548
	Enterocloster sp900753815	0.0206	0.041	0.307679
	Anaerotardibacter sp000435675	0.0206	0.0415	0.309811
	CAG-103 sp900543625	0.0205	0.0359	0.283989
	Faecalibacterium prausnitzii I	0.0202	0.0369	0.292043
	Paraprevotella clara	0.0199	0.0361	0.290732
	UMGS1766 hMGS.03161	0.0196	0.0344	0.284418
	Coprococcus sp900066115	0.0193	0.0362	0.296965
	Bianquea renquensis	0.0191	0.0344	0.289368
	Ruminococcus D bicirculans	0.0187	0.0341	0.291713
	Terrisporobacter sp900557165	0.0187	0.0359	0.301221
	Phocaeicola vulgatus	0.0187	0.037	0.306637
	CAG-353 sp900066885	0.0184	0.0349	0.29902
	HGM11808 sp900757025	0.0182	0.0366	0.3095
	Heritagella sp905200265	0.0181	0.0352	0.303554
	Blautia A sp934364795	0.0181	0.0361	0.30805
	Gordonibacter urolithinfaciens	0.0181	0.0384	0.318694
	RGIG4076 sp905198155	0.0178	0.0346	0.303468
	Streptococcus thermophilus	0.0178	0.0369	0.314766
	Dysosmobacter A sp014334055	0.0177	0.0363	0.312915
	Lacticaseibacillus paracasei	0.0176	0.0326	0.294641
	Faecalibacterium prausnitzii	0.0165	0.0352	0.319624
	Alistipes communis	0.0161	0.0372	0.332582
	Veillonella parvula hMGS.05759	0.0154	0.036	0.334406
	Butyribacter intestini	0.015	0.0344	0.331401
	UBA10677 sp900553005	0.0144	0.0325	0.328855
	Faecalibacterium prausnitzii D	0.0136	0.0361	0.353187
	Scatomorpha intestinigallinarum	0.0131	0.0355	0.356059
	Bifidobacterium animalis	0.0127	0.0364	0.363582
	QAMM01 sp902766785	0.0118	0.0344	0.36579
	Lachnospira rogosae	0.0118	0.0385	0.379614
	Gemmiger formicilis	0.0113	0.0383	0.383982
	Agathobacter sp000434275	0.0111	0.0359	0.378588
	COE1 sp001916965	0.011	0.0335	0.37132
	Butyricicoccus sp900547195	0.0109	0.0323	0.367885
	Bacteroides ovatus	0.0108	0.0346	0.377468
	Sutterella wadsworthensis A	0.0107	0.0335	0.37471
	Bariatricus comes	0.01	0.0334	0.382317
	Pseudoflavonifractor capillosus	0.0092	0.0345	0.394863
	CAG-170 sp000432135	0.0085	0.0325	0.396839
	UBA3818 sp904397845	0.0083	0.035	0.406273
	Adlercreutzia hattorii	0.0079	0.0349	0.41046
	AF33-28 sp003477885	0.0079	0.0364	0.414091
	CAG-115 sp003531585	0.007	0.0302	0.408351
	Parabacteroides merdae	-0.0004	0.035	0.504559
	Agathobacter faecis	-0.0004	0.0383	0.504166
	Choladousia sp902363135	-0.0015	0.034	0.517595
	Phocaeicola dorei	-0.0041	0.0371	0.543998
	Coprobacillus cateniformis	NA	NA	NA
	Agathobaculum butyriciproducens	NA	NA	NA
	Roseburia hominis	NA	NA	NA
	KLE1615 sp900066985	NA	NA	NA
	Alistipes finegoldii	NA	NA	NA
	Escherichia coli	NA	NA	NA
	UMGS856 sp900546265	NA	NA	NA
	Lachnoclostridium B sp900066555	NA	NA	NA
	Vescimonas coprocola	NA	NA	NA
	Blautia A obeum	NA	NA	NA
	Intestinimonas butyriciproducens	NA	NA	NA
	CAG-317 sp000433215	NA	NA	NA
	Bacteroides uniformis	NA	NA	NA
	Copromonas sp900066535	NA	NA	NA
	Mediterraneibacter torques	NA	NA	NA
	Eubacterium F sp003491505	NA	NA	NA
	Faecalibacterium duncaniae	NA	NA	NA
	Fusicatenibacter saccharivorans	NA	NA	NA
	HGM11616 sp900761075	NA	NA	NA
	Eisenbergiella tayi	NA	NA	NA
	Agathobacter rectalis	NA	NA	NA
	Acetatifactor sp900066565	NA	NA	NA
	Bacteroides caccae	NA	NA	NA
	Roseburia intestinalis	NA	NA	NA
	Scatosoma sp900555925	NA	NA	NA
	CAG-217 sp000436335	NA	NA	NA
	Ventrimonas sp003480315	NA	NA	NA
	Merdisoma sp900066385	NA	NA	NA
	Vescimonas sp000435555	NA	NA	NA
	Egerieenecus merdigallinarum	NA	NA	NA
	Vescimonas sp900552475	NA	NA	NA
	Mogibacterium diversum	NA	NA	NA
	Ventrimonas sp003478505	NA	NA	NA
	CAKTXU01 sp934615635	NA	NA	NA
	UBA3402 sp003478355	NA	NA	NA
	Ventricola sp900542445	NA	NA	NA
	Mediterraneibacter A butyricigenes	NA	NA	NA
	Limivivens sp905214955	NA	NA	NA
	Bacteroides cellulosilyticus	NA	NA	NA
	Ruminococcus E bromii B	NA	NA	NA
	Faecalibacterium sp900539885	NA	NA	NA
	Diplocloster agilis	NA	NA	NA
	Butyribacter sp003529475	NA	NA	NA
	Choladocola sp018223365	NA	NA	NA
	Borkfalkia ceftriaxoniphila	NA	NA	NA
	CAG-238 sp900542245	NA	NA	NA
	Emergencia sp904420065	NA	NA	NA
	Bacteroides stercoris	NA	NA	NA
	Fimenecus sp000432435	NA	NA	NA
	JAHZGC01 sp019421015	NA	NA	NA
	Avoscillospira A sp019422005	NA	NA	NA
	Geddesella stercoravicola	NA	NA	NA
	Gemmiger sp900540775	NA	NA	NA
	Thomasclavelia spiroformis	NA	NA	NA
	CAKTXU01 hMGS.04791	NA	NA	NA
	CAG-568 sp000434395	NA	NA	NA
	Luoshenia tenuis	NA	NA	NA
	Anaerostipes hadrus A	NA	NA	NA
	Eubacterium G sp000434315	NA	NA	NA
	Tidjanibacter inops	NA	NA	NA
	Vescimonas sp000435975	NA	NA	NA
	Zhenpiania hominis	NA	NA	NA
	CAG-313 sp000433035	NA	NA	NA
	Collinsella aerofaciens hMGS.05755	NA	NA	NA
	Angelakisella massiliensis	NA	NA	NA
	Bittarella massiliensis A	NA	NA	NA
	Actinomyces dentalis	NA	NA	NA
	Sutterella wadsworthensis	NA	NA	NA
	Christensenella minuta	NA	NA	NA
	Mediterraneibacter massiliensis	NA	NA	NA
	Fimisoma sp000435715	NA	NA	NA
	Scatocola faecipullorum	NA	NA	NA
	Acetatifactor sp003447295	NA	NA	NA
	Bacteroides nordii	NA	NA	NA
	Vescimonas sp900545585	NA	NA	NA
	Ruthenibacterium merdipullorum	NA	NA	NA
	Anaerotardibacter sp000436075	NA	NA	NA
	Alistipes A ihumii	NA	NA	NA
	Ligaoa zhengdingensis	NA	NA	NA
	Alistipes senegalensis	NA	NA	NA
	Eisenbergiella porci	NA	NA	NA
	Saccharomyces cerevisiae	NA	NA	NA
	Faecousia sp000435995	NA	NA	NA
	Vescimonas sp001916855	NA	NA	NA
	Hungatella hathewayi	NA	NA	NA
	Blautia A luti	NA	NA	NA
	Blautia A sp900548245	NA	NA	NA
	Ruminococcus E sp003526955	NA	NA	NA
	Alistipes A indistinctus	NA	NA	NA
	Ruminococcus C sp000433635	NA	NA	NA
	Prevotella copri hMGS.05753	NA	NA	NA
	Blautia A wexlerae B	NA	NA	NA
	Faecalibacterium hattorii	NA	NA	NA
	Lawsonibacter sp000177015	NA	NA	NA
	Veillonella atypica	NA	NA	NA
	Pelethomonas sp900549475	NA	NA	NA
	CAG-448 sp003150135	NA	NA	NA
	Actinomyces sp000220835	NA	NA	NA
	Holdemania sp900120005	NA	NA	NA
	Holdemania massiliensis	NA	NA	NA
	Gallacutalibacter A hMGS.04728	NA	NA	NA
	Parachristensenella hMGS.04635	NA	NA	NA
	Alistipes avistercoris	NA	NA	NA
	Massilimicrobiota sp002160865	NA	NA	NA
	Caccousia avistercoris	NA	NA	NA
	Akkermansia muciniphila B	NA	NA	NA
	Bacteroides faecis	NA	NA	NA
	Bacteroides clarus	NA	NA	NA
	Faecaligallichristensenella faecipullorum	NA	NA	NA
	Eubacterium R sp000436835	NA	NA	NA
	1XD42-69 sp014287635	NA	NA	NA
	Catenibacillus sp018369015	NA	NA	NA
	Slackia A isoflavoniconvertens	NA	NA	NA
	UBA7185 sp900556545	NA	NA	NA
	JAGZMM01 hMGS.02059	NA	NA	NA
	Phocaeicola coprocola	NA	NA	NA
	Enterocloster pacaense	NA	NA	NA
	Gallibacter brachus	NA	NA	NA
	UMGS1623 hMGS.04797	NA	NA	NA
	Alistipes A pullistercoris	NA	NA	NA
	Ruminiclostridium E siraeum	NA	NA	NA
	Alistipes shahii	NA	NA	NA
	Anaerobutyricum soehngenii	NA	NA	NA
	Enterenecus sp900549885	NA	NA	NA
	Avimicrobium caecorum	NA	NA	NA
	UMGS1264 sp904399395	NA	NA	NA
	Instestinimonas A gabonensis	NA	NA	NA
	Bifidobacterium adolescentis	NA	NA	NA
	ER4 sp000765235	NA	NA	NA
	Parabacteroides distasonis	NA	NA	NA
	Roseburia inulinivorans	NA	NA	NA
	CAG-41 sp900066215	NA	NA	NA
	Alistipes onderdonkii	NA	NA	NA
	UBA1417 sp003531055	NA	NA	NA
	Odoribacter splanchnicus	NA	NA	NA
	Ruthenibacterium lactatiformans	NA	NA	NA
	Faecousia sp003525905	NA	NA	NA
	Dorea A longicatena	NA	NA	NA
	Blautia A faecis	NA	NA	NA
	Bittarella massiliensis	NA	NA	NA
	Bacteroides fragilis	NA	NA	NA
	CAG-170 sp900549635	NA	NA	NA
	Blautia A sp900066355	NA	NA	NA
	Scatosoma sp003150575	NA	NA	NA
	Anaerotruncus rubiinfantis	NA	NA	NA
	Flemingibacterium sp900546315	NA	NA	NA
	Massiliimalia timonensis	NA	NA	NA
	Anaerotignum faecicola	NA	NA	NA
	CAG-314 sp000437915	NA	NA	NA
	CAG-245 sp000435175	NA	NA	NA
	QAMH01 sp900544245	NA	NA	NA
	Hungatella effluvii	NA	NA	NA
	Blautia A sp900120195	NA	NA	NA
	Harryflintia acetispora	NA	NA	NA
	Wujia chipingensis	NA	NA	NA
	Phocaeicola massiliensis	NA	NA	NA
	Schaedlerella glycyrrhizinilytica A	NA	NA	NA
	Copromonas sp900066055	NA	NA	NA
	Streptococcus parasanguinis	NA	NA	NA
	Dysosmobacter excrementavium	NA	NA	NA
	Massilistercora sp902406105	NA	NA	NA
	Enterocloster sp005845215	NA	NA	NA
	Avimonas sp900551425	NA	NA	NA
	UMGS1591 sp905198295	NA	NA	NA
	Prevotella sp003447235	NA	NA	NA
	Clostridium sp900540255	NA	NA	NA
	Ruminococcus C callidus	NA	NA	NA
	Coprococcus sp000154245	NA	NA	NA
	Parabacteroides goldsteinii	NA	NA	NA
	Ruminococcus C sp000980705	NA	NA	NA
	UMGS1820 sp900545865	NA	NA	NA
	Fumia hMGS.04802	NA	NA	NA
	Lactonifactor sp009677585	NA	NA	NA

## Sheet: Supplementary Table 6
	Supplementary Table 6 Top GWAS significant signals for gut microbiota species within each of the 79 identified loci in the discovery GWAS in HUNT.
	Locus	Chr	Bp (hg19)	REF	EA	Outcome species	presence	ID	RSID	EAF	Beta	SE	P-value	Dist in kb to prev
	1	1	85539791	A	G	Merdisoma sp014290175	0.5	1:85539791_A/G	rs1037741	0.80695	0.0762181	0.0136249	2.22e-08	0
	2	1	94832934	A	C	CAG-170 sp900553545	0.72	1:94832934_A/C	rs11589715	0.61483	-0.0706111	0.0119443	3.39e-09	9293.14
	3	1	205485290	T	A	CAG-115 sp003531585	0.69	1:205485290_T/A	rs11240504	0.29824	0.0813531	0.0138947	4.77e-09	110652
	4	2	3508208	G	C	Bittarella massiliensis A	0.5	2:3508208_G/C	rs74769629	0.0155889	0.25939	0.0467995	2.98e-08	0
	5	2	136608646	G	A	Copromonas sp000435795	0.71	2:136608646_G/A	rs4988235	0.761435	0.109648	0.0176047	4.71e-10	133100
	5	2	136616754	C	T	Bifidobacterium adolescentis	0.97	2:136616754_C/T	rs182549	0.763423	-0.143567	0.0186211	1.26e-14	8.108
	6	2	158938077	C	T	Instestinimonas A gabonensis	0.86	2:158938077_C/T	rs1019104	0.110989	-0.116951	0.0209854	2.5e-08	22321.3
	7	2	171962247	G	A	Blautia A luti	0.6	2:171962247_G/A	rs144900387	0.0104085	0.342328	0.0611176	2.13e-08	13024.2
	8	2	180859739	G	A	Faecaligallichristensenella faecipullorum	0.35	2:180859739_G/A	rs79755156	0.0347088	-0.150679	0.0275709	4.62e-08	8897.49
	9	2	218680529	T	G	Fimadaptatus sp900553645	0.44	2:218680529_T/G	rs2161967	0.541152	0.0584792	0.0104396	2.12e-08	37820.8
	10	2	220840785	G	A	Faecalibacterium prausnitzii J	0.37	2:220840785_G/A	rs71429274	0.0413028	0.157255	0.0264107	2.61e-09	2160.26
	11	2	232606803	G	A	Fimivivens sp014385025	0.34	2:232606803_G/A	rs144340851	0.0136258	0.307658	0.0498326	6.67e-10	11766
	12	3	7912291	A	C	CAG-314 sp000437915	0.56	3:7912291_A/C	rs12487281	0.1574	0.0830139	0.0149666	2.91e-08	0
	13	3	30061671	A	G	Enterocloster asparagiformis	0.4	3:30061671_A/G	rs7432244	0.976583	-0.200996	0.0358648	2.09e-08	22149.4
	14	3	151870202	G	C	Clostridium saudiense	0.41	3:151870202_G/C	rs11709524	0.207908	-0.0713568	0.0123229	7.01e-09	121809
	15	3	191624783	A	G	Ventricola sp900542395	0.55	3:191624783_A/G	rs6444592	0.404688	0.0607569	0.0110352	3.68e-08	39754.6
	16	4	68738205	T	C	Paralachnospira dongpingensis	0.32	4:68738205_T/C	rs62301302	0.0221518	0.204532	0.0361486	1.53e-08	0
	17	4	78369572	A	C	Collinsella aerofaciens hMGS.05755	0.57	4:78369572_A/C	rs62302441	0.0803757	0.118977	0.0203933	5.41e-09	9631.37
	18	4	133529274	A	G	Ventricola sp900548125	0.42	4:133529274_A/G	rs4863881	0.44041	0.0573016	0.010436	4e-08	55159.7
	19	4	150749821	A	G	Vescimonas fastidiosa	0.31	4:150749821_A/G	rs112990806	0.0157777	0.250231	0.0436942	1.02e-08	17220.5
	20	5	477634	G	A	Enterocloster excrementigallinarum	0.63	5:477634_G/A	rs4334924	0.355233	0.0685869	0.0119083	8.43e-09	0
	20	5	528609	T	C	Dysosmobacter excrementavium	0.4	5:528609_T/C	rs6880820	0.179493	0.0931562	0.0134467	4.27e-12	50.975
	20	5	528609	G	A	Dysosmobacter avistercoris	0.68	5:572383_G/A	rs72703026	0.150816	0.0912642	0.0159347	1.02e-08	43.774
	20	5	582997	G	A	Flavonifractor avistercoris	0.4	5:582997_G/A	rs72703051	0.142292	0.0822341	0.0145796	1.7e-08	10.614
	21	5	11395158	A	G	Pullichristensenella hMGS.05548	0.73	5:11395158_A/G	rs32044	0.411685	0.0696204	0.0127467	4.71e-08	10812.2
	22	5	22323369	T	C	Flavonifractor plautii	0.97	5:22323369_T/C	rs2920759	0.536794	-0.0680161	0.0122711	2.98e-08	10928.2
	23	5	33501641	G	A	Anaerostipes hadrus A	0.64	5:33501641_G/A	rs139162497	0.0139553	-0.277518	0.0508947	4.96e-08	11178.3
	24	5	150473104	A	C	QAMM01 sp902766785	0.35	5:150473104_A/C	rs6579838	0.284863	-0.062108	0.0112925	3.8e-08	116971
	25	6	7309108	A	G	Massilistercora timonensis	0.34	6:7309108_A/G	rs3778332	0.315327	0.0599523	0.0104373	9.24e-09	0
	26	6	31242649	A	G	Eubacterium R sp000436835	0.35	6:31242649_A/G	rs2524078	0.146148	0.0807458	0.0145275	2.73e-08	23933.5
	26	6	31555657	A	G	Ruminococcus E bromii B	0.79	6:31555657_A/G	NA	0.349736	0.0876196	0.015649	2.16e-08	313.008
	27	6	32626348	C	T	Agathobacter sp000434275	0.65	6:32626348_C/T	rs28407950	0.266314	0.0855523	0.0132215	9.76e-11	1070.69
	27	6	32636385	A	T	Fimenecus sp000432435	0.7	6:32636385_A/T	rs9274659	0.371419	0.0699187	0.0121763	9.35e-09	10.037
	27	6	32682443	G	A	Eubacterium R sp000436835	0.35	6:32682443_G/A	NA	0.308612	-0.0756111	0.0129556	5.34e-09	46.058
	27	6	32692735	A	T	Eubacterium F sp900539115	0.59	6:32692735_A/T	NA	0.601523	-0.0826752	0.0146311	1.6e-08	10.292
	27	6	32804553	T	A	Ruminococcus E bromii B	0.79	6:32804553_T/A	NA	0.596661	0.0894459	0.0163207	4.24e-08	111.818
	28	6	151020330	C	T	Turicibacter sanguinis	0.38	6:151020330_C/T	rs9478784	0.0985117	-0.0942094	0.0165808	1.33e-08	118216
	29	7	10243824	G	A	Fimivivens sp900113995	0.36	7:10243824_G/A	rs73054895	0.0530433	0.1268	0.0221223	9.94e-09	0
	30	7	16020497	T	C	Gordonibacter pamelaeae	0.78	7:16020497_T/C	rs188459325	0.0119947	0.307583	0.0559827	3.92e-08	5776.67
	31	7	18823559	T	G	Blautia A wexlerae	1	7:18823559_T/G	rs34719027	0.226514	0.0839868	0.0151897	3.22e-08	2803.06
	32	7	83564853	A	C	QAMH01 sp900544245	0.53	7:83564853_A/C	rs80013506	0.0157281	-0.25689	0.0468402	4.15e-08	64741.3
	33	7	100632790	C	T	Coprobacillus cateniformis	0.33	7:100632790_C/T	rs4556017	0.839401	0.110367	0.0133139	1.14e-16	17067.9
	34	7	127661541	G	A	Coprococcus sp900066115	0.3	7:127661541_G/A	rs75789733	0.0294034	0.175476	0.0301507	5.89e-09	27028.8
	35	7	128448542	G	A	Lentihominibacter hominis	0.3	7:128448542_G/A	rs373061464	0.0135315	0.254597	0.0432873	4.06e-09	787.001
	36	7	158823758	C	G	Pseudoscilispira sp018369915	0.68	7:158823758_C/G	rs74856266	0.112819	0.100584	0.0181412	2.95e-08	30375.2
	37	8	10158416	T	C	Ruthenibacterium lactatiformans	1	8:10158416_T/C	rs34028848	0.218645	-0.0855357	0.0155708	3.94e-08	0
	38	8	11591136	C	A	Blautia A caecimuris	0.36	8:11591136_C/A	rs6983129	0.471111	0.0628904	0.00985491	1.75e-10	1432.72
	38	8	11625008	G	A	Schaedlerella glycyrrhizinilytica A	0.38	8:11625008_G/A	rs804276	0.445028	-0.0562471	0.0101425	2.93e-08	33.872
	38	8	11625235	G	C	Dysosmobacter faecalis	0.98	8:11625235_G/C	rs804273	0.519642	-0.0746475	0.012428	1.9e-09	0.227
	38	8	11625235	G	C	Flavonifractor plautii	0.97	8:11625235_G/C	rs804273	0.519642	-0.0716126	0.0123783	7.24e-09	0
	38	8	11629129	C	G	Dysosmobacter welbionis	0.99	8:11629129_C/G	rs804268	0.43318	-0.0756948	0.0124629	1.25e-09	3.894
	39	8	51614833	T	C	Intestinimonas massiliensis	0.79	8:51614833_T/C	rs10109742	0.94109	0.142278	0.0250402	1.33e-08	39985.7
	40	8	106306761	C	T	UBA11524 sp000437595	0.91	8:106306761_C/T	rs13248299	0.510509	0.0671706	0.0122794	4.5e-08	54691.9
	41	9	71215347	C	T	Clostridium saudiense	0.41	9:71215347_C/T	rs117812553	0.0263833	0.245948	0.0398398	6.68e-10	0
	41	9	71236360	G	T	Intestinibacter sp900540355	0.37	9:71236360_G/T	rs143538515	0.0229315	0.284972	0.0445607	1.6e-10	21.013
	42	9	85261201	T	G	Egerieenecus sp900553315	0.38	9:85261201_T/G	rs11139665	0.0248404	0.176458	0.0321052	3.88e-08	14024.8
	43	9	136137065	A	G	Romboutsia timonensis	0.77	9:136137065_A/G	rs687621	0.363658	-0.0727159	0.0119965	1.35e-09	50875.9
	43	9	136142217	T	G	Mediterraneibacter lactaris	0.73	9:136142217_T/G	rs644234	0.380621	0.0889608	0.0119346	9.06e-14	5.152
	43	9	136145425	C	A	Faecalibacterium longum	0.99	9:136145425_C/A	rs9411378	0.265401	0.0911686	0.0148158	7.58e-10	3.208
	43	9	136146597	C	T	Mediterraneibacter torques	0.9	9:136146597_C/T	rs550057	0.300711	0.114882	0.0131464	2.36e-18	1.172
	43	9	136146597	C	T	UMGS1623 sp934647945	0.73	9:136146597_C/T	rs550057	0.300711	0.105657	0.0124362	1.96e-17	0
	43	9	136149098	T	A	Limivivens sp900543575	0.89	9:136149098_T/A	rs8176645	0.301224	0.0823027	0.0140235	4.39e-09	2.501
	43	9	136149229	T	C	Bifidobacterium bifidum	0.51	9:136149229_T/C	rs505922	0.363697	-0.0853668	0.0109831	7.69e-15	0.131
	44	10	57035212	T	C	Agathobaculum sp900291975	0.91	10:57035212_T/C	rs16907187	0.0466686	0.168853	0.0303604	2.67e-08	0
	45	11	4738090	A	C	HGM14224 sp900761905	0.63	11:4738090_A/C	rs11033507	0.232824	-0.0771752	0.0132034	5.06e-09	0
	45	11	4742222	G	C	SFEL01 sp004557245	0.72	11:4742222_G/C	rs7111199	0.151398	-0.096501	0.0160903	2e-09	4.132
	46	11	16942798	T	G	Bacteroides clarus	0.31	11:16942798_T/G	rs7484149	0.965049	-0.146992	0.0268124	4.2e-08	12200.6
	47	11	18850854	C	T	Ventrimonas sp003480315	0.78	11:18850854_C/T	rs12364365	0.239799	0.0759715	0.013758	3.35e-08	1908.06
	48	11	61695146	T	G	Turicibacter bilis	0.54	11:61695146_T/G	rs2524292	0.083647	-0.108832	0.0196083	2.85e-08	42844.3
	49	11	85866571	A	G	CAG-170 sp003516765	0.62	11:85866571_A/G	rs10160337	0.152636	0.0862431	0.0155091	2.69e-08	24171.4
	50	11	124942269	G	C	Dysosmobacter sp001916835	0.91	11:124942269_G/C	rs73024305	0.0753293	0.194284	0.0235121	1.42e-16	39075.7
	51	11	130280778	C	T	Anaerobutyricum hallii	0.97	11:130280778_C/T	rs117492806	0.0451008	-0.174502	0.030573	1.15e-08	5338.51
	52	12	11550071	G	A	Paralachnospira dongpingensis	0.32	12:11550071_G/A	rs144285269	0.0264687	0.210625	0.0364699	7.68e-09	0
	53	12	15684047	A	G	Ruminococcaceae hMGS.05315	0.65	12:15684047_A/G	rs137987992	0.0267423	-0.20303	0.036916	3.8e-08	4133.98
	54	12	104143078	T	C	Adlercreutzia hattorii	0.86	12:104143078_T/C	rs61300396	0.240679	-0.0799975	0.0146408	4.65e-08	88459
	55	12	125715202	G	T	RUG11247 sp902767315	0.55	12:125715202_G/T	rs10846849	0.162501	0.0852467	0.0151393	1.79e-08	21572.1
	56	12	127324498	C	T	Wujia chipingensis	0.53	12:127324498_C/T	rs76337549	0.0148401	-0.313918	0.0529158	2.99e-09	1609.3
	57	13	109829678	G	A	Anaerobutyricum soehngenii	0.83	13:109829678_G/A	rs79325476	0.0529765	-0.154896	0.0276242	2.06e-08	0
	58	14	95116587	A	T	UBA11452 sp003526375	0.37	14:95116587_A/T	rs72696818	0.122764	0.0856201	0.0154021	2.71e-08	0
	59	15	88915305	G	A	Alectryocaccomicrobium faecavium	0.42	15:88915305_G/A	rs79937113	0.016793	0.265314	0.0478533	2.95e-08	0
	60	16	23367580	A	G	Angelakisella massiliensis	0.54	16:23367580_A/G	rs152744	0.35716	-0.0628099	0.0114259	3.86e-08	0
	61	16	24931691	G	A	Agathobaculum butyriciproducens	0.98	16:24931691_G/A	rs55808472	0.0601518	0.159935	0.026872	2.65e-09	1564.11
	62	16	54200958	A	G	Avimonas A narfia	0.78	16:54200958_A/G	rs112087313	0.0217648	0.243172	0.0443305	4.12e-08	29269.3
	63	16	65915458	T	C	Zhenpiania hominis	0.65	16:65915458_T/C	rs111573117	0.0638831	0.134593	0.0241482	2.49e-08	11714.5
	64	17	63668151	C	T	Pauljensenia bouchesdurhonensis	0.37	17:63668151_C/T	rs12051717	0.355541	0.0583054	0.0103934	2.02e-08	0
	65	17	70420524	A	C	Coprococcus sp000154245	0.32	17:70420524_A/C	rs3803832	0.41705	-0.0602263	0.0105176	1.03e-08	6752.37
	66	17	75067047	T	C	CAG-170 sp000436735	0.32	17:75067047_T/C	rs75679946	0.0280697	0.173579	0.0318305	4.95e-08	4646.52
	67	17	78031477	T	C	Christensenella hongkongensis	0.32	17:78031477_T/C	rs56091937	0.233296	-0.0643366	0.011732	4.16e-08	2964.43
	68	18	7034448	G	A	Lawsonibacter sp900545895	0.52	18:7034448_G/A	rs566825	0.381459	-0.0649878	0.0109556	2.99e-09	0
	69	18	8892144	G	C	Scatocola faecipullorum	0.51	18:8892144_G/C	rs690385	0.549797	-0.061168	0.0107788	1.39e-08	1857.7
	70	18	24016844	A	T	Bacteroides nordii	0.46	18:24016844_A/T	rs12457982	0.38473	0.0583064	0.0106734	4.69e-08	15124.7
	71	18	53667255	A	C	Eubacterium F sp000433735	0.55	18:53667255_A/C	rs2551447	0.0840269	0.11402	0.0198372	9.04e-09	29650.4
	72	19	49116555	A	G	Bifidobacterium bifidum	0.51	19:49116555_A/G	rs368654	0.756803	0.0711574	0.0129718	4.12e-08	0
	72	19	49203829	C	T	Mediterraneibacter faecis	0.93	19:49203829_C/T	rs35106244	0.402147	-0.0843079	0.0128309	5.01e-11	87.274
	72	19	49206674	G	A	Blautia A obeum	0.98	19:49206674_G/A	rs601338	0.440612	-0.0772145	0.0124945	6.42e-10	2.845
	72	19	49214274	G	A	Limivivens sp900543575	0.89	19:49214274_G/A	rs281379	0.47202	-0.0646657	0.0118206	4.49e-08	7.6
	72	19	49215095	C	T	Streptococcus gordonii	0.56	19:49215095_C/T	rs4002471	0.484856	0.0696312	0.0107201	8.28e-11	0.821
	72	19	49218060	C	T	Enterocloster sp900753815	0.34	19:49218060_C/T	rs35866622	0.434226	0.0687191	0.00998401	5.86e-12	2.965
	72	19	49228272	T	C	Clostridium sp900540255	0.31	19:49228272_T/C	rs2287921	0.480438	-0.0706374	0.00957873	1.65e-13	10.212
	73	20	7007883	C	T	Pauljensenia bouchesdurhonensis	0.37	20:7007883_C/T	rs4815963	0.721446	-0.065872	0.0111678	3.67e-09	0
	74	20	7595589	A	G	Pauljensenia sp902373545	0.43	20:7595589_A/G	rs34189585	0.0293797	0.178747	0.0316063	1.55e-08	587.706
	75	21	44811023	G	A	Pararuminococcus gallinarum	0.87	21:44811023_G/A	rs56230744	0.199368	0.0880304	0.0160463	4.11e-08	0
	76	21	46172357	C	T	QANA01 sp900554725	0.41	21:46172357_C/T	rs9979409	0.0870965	0.101241	0.018418	3.87e-08	1361.33
	77	23	25614962	G	A	Bacteroides faecis	0.34	X:25614962_G/A	rs141484499	0.0504085	0.113426	0.0199667	1.34e-08	0
	78	23	139694772	G	T	Onthomonas sp900545815	0.52	X:139694772_G/T	rs6528725	0.436569	0.0526637	0.00936212	1.85e-08	114080
	79	23	152923086	G	A	Phil1 sp001940855	0.53	X:152923086_G/A	rs186645008	0.0188336	0.202932	0.0352627	8.67e-09	13228.3
	Locus defined as ± 500 kb window centered around GWAS significant SNPs (P < 5.0 x 10-8) given as chromosome (Chr), position according to the GRCh37 (Bp (hg19)), reference allele (REF), effect allele (EA) and reference SNP ID (RSID). Overlapping loci were merged where two neighbouring SNPs were located within 500 kb of each other. For each locus, all species with at least one GWAS significant SNP …

## Sheet: Supplementary Table 7
	Supplementary Table 7 Replication of four GWAS signals in the FINRISK cohort
								Outcome species	FINRISK (N=5,959)				Meta-analysis (HUNT + Swedish cohort + FINRISK) (N=34,628)
		CHR	Bp (hg19)	RSID	REF	EA	Locus	Name	EAF	Beta	SE	P-value	P-value
	Replicated signals
		2	136616754	rs182549	C	T	LCT	Bifidobacterium adolescentis	0.587308	-0.206968	0.022473	3.3e-20	2.14463e-45
		6	32626348	rs28407950	C	T	HLA-DQB1	Agathobacter sp000434275	0.0342862	0.072526	0.0179484	5.3e-05	4.044e-20
		7	100632790	rs4556017	C	T	MUC12	Coprobacillus cateniformis	0.821827	0.0723408	0.01407	2.7e-07	1.0823e-37
		9	136149229	rs505922	T	C	ABO	Bifidobacterium bifidum	0.45125	-0.0647399	0.0194182	0.00086	7.55005e-22
	Locus = Assigned by the Open Target Platform to this locus
	Beta in FINRISK is given in standard deviation of centre log transformed species per effect allele
	P-values for the meta-analyses are calculated using sample size weighted meta-analysis as the effect sizes in FINRISK were on a different scale than the other included cohorts
	EA = effect allele
	EAF = effect allelele frequency
	REF = reference (non-effect) allele
	SE = standard error

## Sheet: Supplementary Table 8
	Supplementary Table 8 Replicated GWAS signals associated with gut microbiota species - Sensitivity analyses considering antibiotic use
						Excluding subjects using antibiotics			Adjusting for use of antibiotics
						HUNT ( N = 11,606)			HUNT ( N = 12,652)
	CHR	RSID	REF	EA	Outcome species	Beta	SE	P-value	Beta	SE	P-value
	2	rs182549	C	T	Bifidobacterium adolescentis	-0.160365	0.0193591	1.32658e-16	-0.15383	0.0187242	2.31836e-16
	6	rs28407950	C	T	Agathobacter sp000434275	0.0824563	0.0138496	2.69812e-09	0.0879676	0.013269	3.50529e-11
	7	rs4556017	C	T	Coprobacillus cateniformis	0.117528	0.0138198	2.05321e-17	0.112402	0.0133613	4.44844e-17
	9	rs644234	T	G	Mediterraneibacter lactaris	0.0916618	0.0125021	2.42543e-13	0.0906811	0.0119669	3.76594e-14
	9	rs550057	C	T	Mediterraneibacter torques	0.130628	0.013631	1.13533e-21	0.124983	0.0132249	3.96225e-21
	9	rs550057	C	T	UMGS1623 sp934647945	0.112903	0.0130028	4.37495e-18	0.111844	0.0125275	4.94645e-19
	9	rs505922	T	C	Bifidobacterium bifidum	-0.0906553	0.01154	4.32835e-15	-0.0856818	0.0110465	9.4065e-15
	11	rs73024305	G	C	Dysosmobacter sp001916835	0.199805	0.0244979	3.82326e-16	0.201595	0.023621	1.56842e-17
	19	rs35106244	C	T	Mediterraneibacter faecis	-0.0934131	0.0133071	2.34805e-12	-0.0870625	0.0129091	1.60561e-11
	19	rs4002471	C	T	Streptococcus gordonii	0.0744235	0.0111397	2.4841e-11	0.0755783	0.0107785	2.47182e-12
	19	rs35866622	C	T	Enterocloster sp900753815	0.0714136	0.0104469	8.5669e-12	0.0714159	0.010048	1.24605e-12
	19	rs2287921	T	C	Clostridium sp900540255	-0.0759957	0.0101232	6.49563e-14	-0.0752169	0.00962865	6.08835e-15
	EA = effect allele
	Models were adjusted for age, sex, genotyping batch, library plate, and the first ten principal components of ancestry with or without further adjustment for antibiotic use defined as a dispensed prescription (Anatomical Therapeutic Chemical codes J01 and J04, N = 1,046) up to three months before the delivery of the fecal sample kit.

## Sheet: Supplementary Table 9
	Supplementary Table 9 Sensitivity analyses in the HUNT discovery cohort accounting for Bristol stool scale, kinship (BOLT-LMM or only using unrelated subjects), cohabitation or using centered log transformation or logistic regression when appropriate.
								HUNT Discovery GWAS							Association species vs Bristol stool class			Adjusting for Bristol Stool Class			BOLT-LMM			Unrelated individuals			Accounting for cohabitation			Centered Log Transformation			Logistic regression
								(N = 12,652)							(N = 11,553)			(N = 11,553)			(N = 12,652)			(N = 8,221)			(N = 9,009)			(N = 12,652)			(N = 12,652)
	CHR	POS37	RSID	REF	EA	Locus	Outcome species	MGS	REF	EA	EAF	BETA	SE	P-value	BETA	SE	P-value	BETA	SE	P-value	BETA	SE	P-value	BETA	SE	P-value	BETA	SE	P-value	BETA	SE	P-value	BETA	SE	P-value
	2	136616754	rs182549	C	T	LCT	Bifidobacterium adolescentis	hMGS.00004	C	T	0.763423	-0.143567	0.0186211	1.26e-14	-0.0534584	0.0167351	0.00140509	-0.140154	0.0194149	5.24e-13	-0.155101	0.018954	2.8e-16	-0.15577	0.023	1.27e-11	-0.145716	0.0220508	3.89e-11	-0.12894	0.0185926	4.06e-12
	6	32626348	rs28407950	C	T	HLA-DQB1	Agathobacter sp000434275	hMGS.00526	C	T	0.266314	0.0855523	0.0132215	9.76e-11	0.083828	0.0153965	5.29978e-08	0.0860018	0.0138351	5.09e-10	0.0880134	0.0133677	4.6e-11	0.0916718	0.0163611	2.11e-08	0.0873169	0.0156496	2.41e-08	0.0803572	0.0132383	1.28e-09
	7	100632790	rs4556017	C	T	MUC12	Coprobacillus cateniformis	hMGS.01048	C	T	0.839401	0.110367	0.0133139	1.14e-16	-0.200676	0.0130799	1.33393e-52	0.107286	0.0137698	6.63e-15	0.112549	0.0134982	7.5e-17	0.119375	0.0168921	1.58e-12	0.111058	0.0157658	1.86e-12	0.106049	0.0133515	1.98e-15	0.283148	0.0394492	3.78e-13
	9	136142217	rs644234	T	G	ABO	Mediterraneibacter lactaris	hMGS.00124	T	G	0.380621	0.0889608	0.0119346	9.06e-14	0.0566456	0.0158595	0.000356101	0.0868135	0.0125117	3.96e-12	0.0910057	0.0120448	4.2e-14	0.0704459	0.014749	1.79e-06	0.0977035	0.0141729	5.44e-12	0.0838447	0.0119456	2.24e-12
	9	136146597	rs550057	C	T	ABO	Mediterraneibacter torques	hMGS.00254	C	T	0.300711	0.114882	0.0131464	2.36e-18	-0.130673	0.0165756	3.47344e-15	0.117615	0.0137348	1.1e-17	0.125497	0.0133921	7.2e-21	0.102844	0.0162963	2.77e-10	0.125039	0.0155226	7.93e-16	0.0889484	0.0131809	1.5e-11
	9	136146597	rs550057	C	T	ABO	UMGS1623 sp934647945	hMGS.06036	C	T	0.300711	0.105657	0.0124362	1.9e-17	-0.144672	0.0156355	2.57525e-20	0.110979	0.012955	1.07e-17	0.114534	0.0127019	1.9e-19	0.115195	0.0154115	7.74e-14	0.103781	0.01478	2.19e-12	0.0873723	0.0124243	2.03e-12
	9	136149229	rs505922	T	C	ABO	Bifidobacterium bifidum	hMGS.00019	T	C	0.363697	-0.0853668	0.0109831	7.69e-15	-0.0478588	0.0144818	0.000953499	-0.0829316	0.0115373	6.57e-13	-0.0856944	0.0111521	1.5e-14	-0.0823014	0.0134463	9.31e-10	-0.0838427	0.0131186	1.65e-10	-0.0955471	0.0110274	4.53e-18
	11	124942269	rs73024305	G	C	SLC37A2	Dysosmobacter sp001916835	hMGS.00195	G	C	0.0753293	0.194284	0.0235121	1.42e-16	0.00265219	0.0167604	0.87427	0.181868	0.0245326	1.23e-13	0.208126	0.0240378	4.8e-18	0.210513	0.0293457	7.31e-13	0.156044	0.0276667	1.7e-08	0.1719	0.023391	2e-13
	19	49203829	rs35106244	C	T	FUT2	Mediterraneibacter faecis	hMGS.00099	C	T	0.402147	-0.0843079	0.0128309	5.01e-11	0.00239552	0.0166869	0.885853	-0.0827724	0.0134293	7.11e-10	-0.0879484	0.0129915	1.3e-11	-0.0956161	0.0159844	2.21e-09	-0.0911777	0.0152746	2.38e-09	-0.0157129	0.012842	0.221
	19	49215095	rs4002471	C	T	FUT2	Streptococcus gordonii	hMGS.01277	C	T	0.484856	0.0696312	0.0107201	8.28e-11	0.028667	0.0145938	0.0495171	0.0733599	0.0111697	5.11e-11	0.0750022	0.0108973	3.6e-12	0.0569358	0.0134208	2.21e-05	0.082364	0.0126494	7.45e-11	0.08371	0.0107709	7.73e-15
	19	49218060	rs35866622	C	T	FUT2	Enterocloster sp900753815	hMGS.03827	C	T	0.434226	0.0687191	0.00998401	5.86e-12	0.0438123	0.0134308	0.00110923	0.0704933	0.010422	1.34e-11	0.0719265	0.010152	1.4e-12	0.0534584	0.0123129	1.41e-05	0.0684172	0.0118317	7.36e-09	0.0757272	0.00999343	3.52e-14	0.164325	0.0277527	3.17e-09
	19	49228272	rs2287921	T	C	FUT2	Clostridium sp900540255	hMGS.00185	T	C	0.480438	-0.0706374	0.00957873	1.65e-13	0.0541498	0.0130982	3.58838e-05	-0.0700991	0.0099661	2.01e-12	-0.0747469	0.00974058	1.7e-14	-0.0791575	0.0119231	3.16e-11	-0.0627521	0.0113526	3.25e-08	-0.067495	0.00956869	1.74e-12	-0.196829	0.0286	5.04e-12
	To determine the influence of bowel motility, we first determined the association between the Bristol stool class (coded 1-3, see methods) and the relative abundance of the twelve replicated signals. Next, for the the twelve replicated signals, we adjusted the SNP-species association with Bristol stool class.
	As sensitivity analyses, further accounting for kinship, we used (i) BOLT or (ii) only included unrelated subjects and adjusted for 10 principal components.
	To exclude influence of cohabitation, we only included one random participant from each pair of cohabiting participants.
	In further sensitivity analyses, we used the centered log-ratio transformation per study participant, followed by rank-based inverse normal transformation per species, with all original zeros set as the lowest rank for each species.
	Finally, for the three species with presence between 30% and 50 % relative abundance, we performed sensitivty analyses using logistic regression (presence Yes/No).
	EA = effect allele
	EAF = effect allelele frequency
	REF = reference (non-effect) allele
	SE = standard error

## Sheet: Supplementary Table 10
	Supplementary Table 10 Total SNP heritability for KEGG functionality modules using GCTA
	Module	Name of KEGG module	heritability	SE	P-value
	M00656	VanS-VanR (VanB type vancomycin resistance) two-component regulatory system	0.258625	0.040027	2.0539e-14
	M00747	Bacitracin transport system	0.249333	0.03988	1.2368e-13
	M00652	Vancomycin resistance, D-Ala-D-Ser type	0.223687	0.039344	1.6674e-11
	M00209	Osmoprotectant transport system	0.222827	0.039992	1.4154e-10
	M00620	Incomplete reductive citrate cycle, acetyl-CoA => oxoglutarate	0.238304	0.042591	3.1515e-09
	M00358	Coenzyme M biosynthesis	0.235893	0.042463	3.588e-09
	M00608	2-Oxocarboxylic acid chain extension, 2-oxoglutarate => 2-oxoadipate => 2-oxopimelate => 2-oxosuberate	0.235893	0.042463	3.588e-09
	M00008	Entner-Doudoroff pathway, glucose-6P => glyceraldehyde-3P + pyruvate	0.186917	0.038878	9.7244e-09
	M00600	alpha-1,4-Digalacturonate transport system	0.198501	0.040471	1.923e-08
	M00006	Pentose phosphate pathway, oxidative phase, glucose 6P => ribulose 5P	0.192012	0.039823	1.9689e-08
	M00004	Pentose phosphate pathway (Pentose phosphate cycle)	0.190163	0.039682	2.0647e-08
	M00390	Exosome, archaea	0.223644	0.042399	2.2107e-08
	M00264	DNA polymerase II complex, archaea	0.223229	0.04238	2.2706e-08
	M00518	GlnK-GlnL (glutamine utilization) two-component regulatory system	0.192767	0.040853	9.3743e-08
	M00357	Methanogenesis, acetate => methane	0.208115	0.042276	1.1024e-07
	M00567	Methanogenesis, CO2 => methane	0.208115	0.042276	1.1024e-07
	M00356	Methanogenesis, methanol => methane	0.208605	0.042233	1.1922e-07
	M00563	Methanogenesis, methylamine/dimethylamine/trimethylamine => methane	0.208605	0.042233	1.1922e-07
	M00184	RNA polymerase, archaea	0.207567	0.042221	1.3432e-07
	M00343	Archaeal proteasome	0.206725	0.042214	1.5073e-07
	M00361	Nucleotide sugar biosynthesis, eukaryotes	0.170125	0.038733	1.7926e-07
	M00048	Inosine monophosphate biosynthesis, PRPP + glutamine => IMP	0.181643	0.04028	1.8835e-07
	M00604	Trehalose transport system	0.18288	0.040094	1.9298e-07
	M00224	Fluoroquinolone transport system	0.170697	0.039351	4.3615e-07
	M00605	Glucose/mannose transport system	0.182461	0.040682	5.4452e-07
	M00122	Cobalamin biosynthesis, cobinamide => cobalamin	0.166304	0.039605	1.2773e-06
	M00323	Urea transport system	0.179404	0.041228	1.3348e-06
	M00305	PTS system, 2-O-A-mannosyl-D-glycerate-specific II component	0.165399	0.03974	1.593e-06
	M00458	ResE-ResD (aerobic and anaerobic respiration) two-component regulatory system	0.183711	0.041648	2.2486e-06
	M00602	Arabinosaccharide transport system	0.172668	0.040752	2.3478e-06
	M00627	beta-Lactam resistance, Bla system	0.169818	0.040775	4.8554e-06
	M00242	Zinc transport system	0.145144	0.038231	5.3846e-06
	M00179	Ribosome, archaea	0.174709	0.041802	7.5286e-06
	M00208	Glycine betaine/proline transport system	0.145222	0.03894	1.2315e-05
	M00572	Pimeloyl-ACP biosynthesis, BioC-BioH pathway, malonyl-ACP => pimeloyl-ACP	0.144786	0.039275	1.9464e-05
	M00298	Multidrug/hemolysin transport system	0.158405	0.041491	3.2245e-05
	M00378	F420 biosynthesis	0.1567	0.041271	3.5171e-05
	M00133	Polyamine biosynthesis, arginine => agmatine => putrescine => spermidine	0.13191	0.038506	5.6283e-05
	M00159	V/A-type ATPase, prokaryotes	0.135168	0.039089	5.7022e-05
	M00442	Putative hydroxymethylpyrimidine transport system	0.136796	0.039489	5.9219e-05
	M00183	RNA polymerase, bacteria	0.149166	0.040705	6.1625e-05
	M00127	Thiamine biosynthesis, AIR => thiamine-P/thiamine-2P	0.147241	0.041215	9.0521e-05
	M00647	Multidrug resistance, efflux pump AcrAB-TolC/SmeDEF	0.135652	0.039584	9.1582e-05
	M00535	Isoleucine biosynthesis, pyruvate => 2-oxobutanoate	0.141943	0.040552	9.5921e-05
	M00178	Ribosome, bacteria	0.137241	0.040184	0.00010399
	M00489	DctS-DctR (C4-dicarboxylate transport) two-component regulatory system	0.135467	0.040005	0.0001148
	M00718	Multidrug resistance, efflux pump MexAB-OprM	0.126997	0.038859	0.00013981
	M00251	Teichoic acid transport system	0.127498	0.039322	0.00014285
	M00330	Adhesin protein transport system	0.132716	0.039972	0.0001604
	M00173	Reductive citrate cycle (Arnon-Buchanan cycle)	0.127282	0.039441	0.00016241
	M00657	VanS-VanR (VanE type vancomycin resistance) two-component regulatory system	0.122875	0.038441	0.00016387
	M00316	Manganese transport system	0.141683	0.041136	0.00017023
	M00243	Manganese/iron transport system	0.128731	0.039706	0.00017836
	M00045	Histidine degradation, histidine => N-formiminoglutamate => glutamate	0.121646	0.038545	0.0002045
	M00135	GABA biosynthesis, eukaryotes, putrescine => GABA	0.126908	0.039701	0.00021611
	M00198	Putative sn-glycerol-phosphate transport system	0.12877	0.039748	0.00022045
	M00211	Putative ABC transport system	0.125779	0.03966	0.00022152
	M00019	Valine/isoleucine biosynthesis, pyruvate => valine / 2-oxobutanoate => isoleucine	0.125966	0.039289	0.00022608
	M00188	NitT/TauT family transport system	0.127776	0.039681	0.00023111
	M00186	Tungstate transport system	0.140231	0.041325	0.00024513
	M00570	Isoleucine biosynthesis, threonine => 2-oxobutanoate => isoleucine	0.123201	0.039054	0.00025283
	M00307	Pyruvate oxidation, pyruvate => acetyl-CoA	0.124204	0.039665	0.00033272
	M00124	Pyridoxal biosynthesis, erythrose-4P => pyridoxal-5P	0.117522	0.038556	0.00033685
	M00612	Anoxygenic photosynthesis in purple bacteria	0.121749	0.039484	0.00036123
	M00260	DNA polymerase III complex, bacteria	0.117415	0.03894	0.00036558
	M00082	Fatty acid biosynthesis, initiation	0.122657	0.039459	0.000367
	M00734	BraS-BraR (bacitracin transport) two-component regulatory system	0.129035	0.040616	0.00038206
	M00589	Putative lysine transport system	0.121205	0.039669	0.00039255
	M00324	Dipeptide transport system	0.127634	0.040758	0.00046688
	M00300	Putrescine transport system	0.118935	0.039819	0.00057844
	M00240	Iron complex transport system	0.112854	0.038831	0.00058545
	M00645	Multidrug resistance, efflux pump SmeABC	0.128361	0.041014	0.00062106
	M00706	Multidrug resistance, EfrAB transporter	0.110768	0.038324	0.00068616
	M00710	Multidrug resistance, efflux pump EbrAB	0.117727	0.039773	0.00071463
	M00590	Erythritol transport system	0.10405	0.037494	0.00081222
	M00519	YesM-YesN two-component regulatory system	0.111459	0.039069	0.00081401
	M00436	Sulfonate transport system	0.109347	0.038692	0.00081774
	M00651	Vancomycin resistance, D-Ala-D-Lac type	0.111369	0.039088	0.00092983
	M00250	Lipopolysaccharide transport system	0.106796	0.038772	0.0010087
	M00635	Tetracycline resistance, TetAB(46) transporter	0.112972	0.039847	0.0010257
	M00791	Manganese/zinc transport system	0.120506	0.040732	0.0011252
	M00049	Adenine ribonucleotide biosynthesis, IMP => ADP,ATP	0.108413	0.038931	0.0011461
	M00586	Putative amino-acid transport system	0.10995	0.039273	0.0011488
	M00153	Cytochrome d ubiquinol oxidase	0.112486	0.039756	0.0011707
	M00473	UhpB-UhpA (hexose phosphates uptake) two-component regulatory system	0.115893	0.040373	0.001172
	M00741	Propanoyl-CoA metabolism, propanoyl-CoA => succinyl-CoA	0.096969	0.037352	0.0013421
	M00270	PTS system, trehalose-specific II component	0.113728	0.040272	0.0014493
	M00488	DcuS-DcuR (C4-dicarboxylate metabolism) two-component regulatory system	0.111431	0.04022	0.0016145
	M00172	C4-dicarboxylic acid cycle, NADP - malic enzyme type	0.103228	0.038582	0.0016845
	M00012	Glyoxylate cycle	0.11029	0.040163	0.0017753
	M00446	RstB-RstA two-component regulatory system	0.110291	0.040271	0.0018485
	M00087	beta-Oxidation	0.110834	0.04036	0.0018626
	M00246	Nickel transport system	0.10345	0.039188	0.0018869
	M00245	Cobalt/nickel transport system	0.103448	0.039189	0.0018884
	M00432	Leucine biosynthesis, 2-oxoisovalerate => 2-oxoisocaproate	0.108065	0.039718	0.0019222
	M00335	Sec (secretion) system	0.105103	0.039499	0.00193
	M00023	Tryptophan biosynthesis, chorismate => tryptophan	0.104059	0.039156	0.0019564
	M00475	BarA-UvrY (central carbon metabolism) two-component regulatory system	0.108533	0.040252	0.0021578
	M00601	Putative chitobiose transport system	0.10523	0.039608	0.0022868
	M00215	D-Xylose transport system	0.105132	0.039722	0.002426
	M00125	Riboflavin biosynthesis, GTP => riboflavin/FMN/FAD	0.105455	0.039899	0.0024583
	M00028	Ornithine biosynthesis, glutamate => ornithine	0.097386	0.038219	0.0024727
	M00449	CreC-CreB (phosphate regulation) two-component regulatory system	0.10594	0.04018	0.002631
	M00241	Vitamin B12 transport system	0.104808	0.04013	0.0027997
	M00474	RcsC-RcsD-RcsB (capsule synthesis) two-component regulatory system	0.104813	0.040158	0.0028361
	M00192	Putative thiamine transport system	0.10406	0.040032	0.0028522
	M00722	Cationic antimicrobial peptide (CAMP) resistance, phosphoethanolamine transferase PmrC	0.103659	0.039993	0.0028847
	M00451	BasS-BasR (antimicrobial peptide resistance) two-component regulatory system	0.103643	0.039992	0.0028875
	M00646	Multidrug resistance, efflux pump AcrAD-TolC	0.104089	0.040171	0.0030499
	M00117	Ubiquinone biosynthesis, prokaryotes, chorismate => ubiquinone	0.103516	0.040079	0.0030843
	M00492	LytS-LytR two-component regulatory system	0.104266	0.040036	0.0032587
	M00258	Putative ABC transport system	0.107738	0.04076	0.0033387
	M00709	Macrolide resistance, MacAB-TolC transporter	0.102449	0.040003	0.0033836
	M00194	Maltose/maltodextrin transport system	0.096089	0.03894	0.0034762
	M00444	PhoQ-PhoP (magnesium transport) two-component regulatory system	0.101472	0.03995	0.003588
	M00009	Citrate cycle (TCA cycle, Krebs cycle)	0.088447	0.03764	0.0036837
	M00721	Cationic antimicrobial peptide (CAMP) resistance, arnBCADTEF operon	0.099632	0.039704	0.0036929
	M00739	Cationic peptide transport system	0.099701	0.039923	0.003862
	M00754	Nisin resistance, phage shock protein homolog LiaH	0.096212	0.039112	0.0039388
	M00461	MtrB-MtrA (osmotic stress response) two-component regulatory system	0.095946	0.039064	0.0040191
	M00505	KinB-AlgB (alginate production) two-component regulatory system	0.094827	0.039114	0.0042406
	M00046	Pyrimidine degradation, uracil => beta-alanine, thymine => 3-aminoisobutanoate	0.098307	0.039777	0.004649
	M00486	CitA-CitB (citrate fermentation) two-component regulatory system	0.097441	0.03987	0.004669
	M00611	Oxygenic photosynthesis in plants and cyanobacteria	0.091705	0.038676	0.004786
	M00229	Arginine transport system	0.096665	0.039719	0.0047884
	M00165	Reductive pentose phosphate cycle (Calvin cycle)	0.091671	0.038675	0.0047995
	M00502	GlrK-GlrR (amino sugar metabolism) two-component regulatory system	0.097373	0.039927	0.0048027
	M00429	Competence-related DNA transformation transporter	0.094193	0.039331	0.0049948
	M00697	Multidrug resistance, efflux pump MdtEF-TolC	0.09655	0.039836	0.0051311
	M00226	Histidine transport system	0.095647	0.039727	0.0052787
	M00723	Cationic antimicrobial peptide (CAMP) resistance, phosphoethanolamine transferase EptB	0.095579	0.039759	0.0053488
	M00225	Lysine/arginine/ornithine transport system	0.095212	0.039711	0.0054344
	M00568	Catechol ortho-cleavage, catechol => 3-oxoadipate	0.093291	0.039381	0.0055314
	M00696	Multidrug resistance, efflux pump AcrEF-TolC	0.096333	0.040025	0.0055454
	M00348	Glutathione transport system	0.094439	0.039233	0.0055563
	M00118	Glutathione biosynthesis, glutamate => glutathione	0.096482	0.039952	0.0057973
	M00531	Assimilatory nitrate reduction, nitrate => ammonia	0.092084	0.039177	0.0058352
	M00477	EvgS-EvgA (acid and drug tolerance) two-component regulatory system	0.095919	0.040107	0.005963
	M00120	Coenzyme A biosynthesis, pantothenate => CoA	0.09432	0.039604	0.0060987
	M00167	Reductive pentose phosphate cycle, glyceraldehyde-3P => ribulose-5P	0.094467	0.039916	0.0062616
	M00793	dTDP-L-rhamnose biosynthesis	0.096095	0.040098	0.0066949
	M00026	Histidine biosynthesis, PRPP => histidine	0.089673	0.038934	0.0067522
	M00761	Undecaprenylphosphate alpha-L-Ara4N biosynthesis, UDP-GlcA => undecaprenyl phosphate alpha-L-Ara4N	0.086761	0.038628	0.0069423
	M00115	NAD biosynthesis, aspartate => NAD	0.089589	0.039169	0.0070261
	M00190	Iron(III) transport system	0.091666	0.039636	0.0070713
	M00472	NarQ-NarP (nitrate respiration) two-component regulatory system	0.093171	0.039957	0.0070999
	M00205	N-Acetylglucosamine transport system	0.090433	0.039214	0.007114
	M00545	Trans-cinnamate degradation, trans-cinnamate => acetyl-CoA	0.09157	0.03969	0.0071603
	M00648	Multidrug resistance, efflux pump MdtABC	0.090809	0.039627	0.0072852
	M00332	Type III secretion system	0.089509	0.039203	0.0074151
	M00259	Heme transport system	0.093977	0.040105	0.0074402
	M00016	Lysine biosynthesis, succinyl-DAP pathway, aspartate => lysine	0.087368	0.038857	0.0080419
	M00278	PTS system, sorbose-specific II component	0.088715	0.039445	0.0081482
	M00701	Multidrug resistance, efflux pump EmrAB	0.087535	0.039186	0.0082249
	M00080	Lipopolysaccharide biosynthesis, inner core => outer core => O-antigen	0.090701	0.039977	0.00868
	M00724	Cationic antimicrobial peptide (CAMP) resistance, palmitoyl transferase PagP	0.087152	0.039483	0.0094746
	M00083	Fatty acid biosynthesis, elongation	0.091931	0.040518	0.0095093
	M00573	Biotin biosynthesis, BioI pathway, long-chain-acyl-ACP => pimeloyl-ACP => biotin	0.081937	0.038096	0.0095635
	M00767	Multidrug resistance, efflux pump OqxAB	0.083487	0.038727	0.0095856
	M00239	Peptides/nickel transport system	0.087794	0.0395	0.0098796
	M00514	TtrS-TtrR (tetrathionate respiration) two-component regulatory system	0.087909	0.039669	0.0099417
	M00095	C5 isoprenoid biosynthesis, mevalonate pathway	0.090349	0.040501	0.010832
	M00024	Phenylalanine biosynthesis, chorismate => phenylalanine	0.085316	0.039453	0.010836
	M00609	Cysteine biosynthesis, methionine => cysteine	0.083511	0.038941	0.010982
	M00025	Tyrosine biosynthesis, chorismate => tyrosine	0.083413	0.03937	0.012182
	M00606	N,N'-Diacetylchitobiose transport system	0.078658	0.038317	0.012458
	M00468	SaeS-SaeR (staphylococcal virulence regulation) two-component regulatory system	0.09025	0.040631	0.012571
	M00711	Multidrug resistance, efflux pump MdtIJ	0.087127	0.040234	0.012758
	M00020	Serine biosynthesis, glycerate-3P => serine	0.083126	0.039164	0.012791
	M00581	Biotin transport system	0.085859	0.039926	0.012835
	M00119	Pantothenate biosynthesis, valine/L-aspartate => pantothenate	0.078817	0.038469	0.013288
	M00525	Lysine biosynthesis, acetyl-DAP pathway, aspartate => lysine	0.080642	0.038844	0.013505
	M00221	Putative simple sugar transport system	0.081303	0.039071	0.013657
	M00551	Benzoate degradation, benzoate => catechol / methylbenzoate => methylcatechol	0.082872	0.039584	0.013741
	M00308	Semi-phosphorylative Entner-Doudoroff pathway, gluconate => glycerate-3P	0.08115	0.039146	0.013938
	M00359	Aminoacyl-tRNA biosynthesis, eukaryotes	0.081184	0.039336	0.014415
	M00504	DctB-DctD (C4-dicarboxylate transport) two-component regulatory system	0.081456	0.039445	0.014539
	M00637	Anthranilate degradation, anthranilate => catechol	0.074782	0.038128	0.014984
	M00459	VicK-VicR (cell wall metabolism) two-component regulatory system	0.080919	0.039279	0.015049
	M00507	ChpA-ChpB/PilGH (chemosensory) two-component regulatory system	0.083327	0.03991	0.015133
	M00029	Urea cycle	0.08355	0.039874	0.015412
	M00338	Cysteine biosynthesis, homocysteine + serine => cysteine	0.080243	0.039423	0.015516
	M00123	Biotin biosynthesis, pimeloyl-ACP/CoA => biotin	0.075152	0.037986	0.0156
	M00653	AauS-AauR (acidic amino acids utilization) two-component regulatory system	0.07977	0.039314	0.015786
	M00417	Cytochrome o ubiquinol oxidase	0.07775	0.038975	0.016256
	M00191	Thiamine transport system	0.078198	0.039192	0.016623
	M00150	Fumarate reductase, prokaryotes	0.069438	0.036923	0.017342
	M00306	PTS system, fructose-specific II-like component	0.076958	0.039119	0.018086
	M00614	Anoxygenic photosynthesis in green sulfur bacteria	0.071911	0.037906	0.018758
	M00593	Inositol transport system	0.076082	0.039004	0.019013
	M00193	Putative spermidine/putrescine transport system	0.075663	0.038837	0.019587
	M00522	SalK-SalR two-component regulatory system	0.077228	0.039402	0.019622
	M00303	PTS system, N-acetylmuramic acid-specific II component	0.075414	0.039057	0.020264
	M00227	Glutamine transport system	0.075858	0.039248	0.020286
	M00336	Twin-arginine translocation (Tat) system	0.075166	0.038832	0.020332
	M00498	NtrY-NtrX (nitrogen regulation) two-component regulatory system	0.074682	0.039102	0.021075
	M00729	Fluoroquinolone resistance, gyrase-protecting protein Qnr	0.071341	0.038452	0.0225
	M00717	Multidrug resistance, efflux pump NorA	0.075713	0.039679	0.023493
	M00435	Taurine transport system	0.074184	0.039345	0.023875
	M00457	TctE-TctD (tricarboxylic acid transport) two-component regulatory system	0.067877	0.038091	0.025109
	M00255	Lipoprotein-releasing system	0.076651	0.040085	0.02521
	M00577	Biotin biosynthesis, BioW pathway, pimelate => pimeloyl-CoA => biotin	0.068983	0.038073	0.025467
	M00121	Heme biosynthesis, glutamate => protoheme/siroheme	0.073393	0.039383	0.025532
	M00501	PilS-PilR (type 4 fimbriae synthesis) two-component regulatory system	0.075572	0.039854	0.025835
	M00017	Methionine biosynthesis, apartate => homoserine => methionine	0.071514	0.039075	0.026149
	M00199	L-Arabinose/lactose transport system	0.068664	0.0384	0.026402
	M00035	Methionine degradation	0.07379	0.03947	0.026676
	M00434	PhoR-PhoB (phosphate starvation response) two-component regulatory system	0.063443	0.036883	0.026794
	M00274	PTS system, mannitol-specific II component	0.071808	0.03891	0.027092
	M00189	Molybdate transport system	0.076392	0.040124	0.027097
	M00438	Nitrate/nitrite transport system	0.06801	0.038413	0.027098
	M00096	C5 isoprenoid biosynthesis, non-mevalonate pathway	0.071465	0.039057	0.02713
	M00200	Putative sorbitol/mannitol transport system	0.074287	0.039913	0.027642
	M00217	D-Allose transport system	0.065684	0.037883	0.02963
	M00806	PTS system, maltose-specific II component	0.070343	0.039309	0.030246
	M00022	Shikimate pathway, phosphoenolpyruvate + erythrose-4P => chorismate	0.068082	0.038606	0.030518
	M00334	Type VI secretion system	0.063421	0.037525	0.031306
	M00213	L-Arabinose transport system	0.06796	0.038978	0.032138
	M00715	Lincosamide resistance, efflux pump LmrB	0.068311	0.039161	0.033774
	M00533	Homoprotocatechuate degradation, homoprotocatechuate => 2-oxohept-3-enedioate	0.065201	0.038488	0.034646
	M00360	Aminoacyl-tRNA biosynthesis, prokaryotes	0.065948	0.038717	0.034677
	M00273	PTS system, fructose-specific II component	0.07147	0.040009	0.03493
	M00331	Type II general secretion pathway	0.069036	0.039721	0.036311
	M00527	Lysine biosynthesis, DAP aminotransferase pathway, aspartate => lysine	0.064964	0.038473	0.036638
	M00156	Cytochrome c oxidase, cbb3-type	0.069949	0.040136	0.038417
	M00345	Formaldehyde assimilation, ribulose monophosphate pathway	0.066365	0.039153	0.038457
	M00086	beta-Oxidation, acyl-CoA synthesis	0.059042	0.037077	0.038534
	M00044	Tyrosine degradation, tyrosine => homogentisate	0.070708	0.040334	0.039038
	M00011	Citrate cycle, second carbon oxidation, 2-oxoglutarate => oxaloacetate	0.062094	0.038178	0.039482
	M00168	CAM (Crassulacean acid metabolism), dark	0.062932	0.038468	0.040556
	M00319	Manganese/zinc/iron transport system	0.059642	0.037783	0.042213
	M00272	PTS system, beta-glucoside (arbutin/salicin/cellobiose)-specific II component	0.063087	0.038835	0.042428
	M00565	Trehalose biosynthesis, D-glucose 1P => trehalose	0.0612	0.0383	0.042712
	M00530	Dissimilatory nitrate reduction, nitrate => ammonia	0.06553	0.039399	0.043104
	M00318	Iron/zinc/manganese/copper transport system	0.068289	0.040136	0.043391
	M00616	Sulfate-sulfur assimilation	0.064892	0.039416	0.044706
	M00287	PTS system, galactosamine-specific II component	0.065188	0.039546	0.045053
	M00708	Multidrug resistance, PatAB transporter	0.060102	0.038169	0.045703
	M00555	Betaine biosynthesis, choline => betaine	0.062108	0.038817	0.046297
	M00712	Multidrug resistance, efflux pump YkkCD	0.063841	0.039411	0.04677
	M00015	Proline biosynthesis, glutamate => proline	0.063495	0.039312	0.047388
	M00599	Inositol-phosphate transport system	0.056741	0.037313	0.048204
	M00249	Capsular polysaccharide transport system	0.059485	0.038313	0.048242
	M00185	Sulfate transport system	0.06237	0.039139	0.049133
	M00063	CMP-KDO biosynthesis	0.063357	0.039635	0.050269
	M00344	Formaldehyde assimilation, xylulose monophosphate pathway	0.058458	0.038275	0.050339
	M00212	Ribose transport system	0.06321	0.039724	0.052397
	M00271	PTS system, beta-glucoside-specific II component	0.061033	0.039151	0.053302
	M00276	PTS system, mannose-specific II component	0.062833	0.039823	0.053501
	M00176	Assimilatory sulfate reduction, sulfate => H2S	0.057999	0.038169	0.053724
	M00136	GABA biosynthesis, prokaryotes, putrescine => GABA	0.059463	0.038968	0.054545
	M00277	PTS system, N-acetylgalactosamine-specific II component	0.062749	0.039814	0.054723
	M00807	PTS system, galactose-specific II component	0.056078	0.037933	0.055961
	M00490	MalK-MalR (malate transport) two-component regulatory system	0.060496	0.039444	0.056195
	M00443	SenX3-RegX3 (phosphate starvation response) two-component regulatory system	0.056329	0.038008	0.05634
	M00365	C10-C20 isoprenoid biosynthesis, archaea	0.061282	0.039565	0.056607
	M00149	Succinate dehydrogenase, prokaryotes	0.059069	0.038876	0.057019
	M00325	alpha-Hemolysin/cyclolysin transport system	0.057789	0.03883	0.058638
	M00495	AgrC-AgrA (exoprotein synthesis) two-component regulatory system	0.053694	0.037445	0.058943
	M00220	Rhamnose transport system	0.054026	0.03761	0.060847
	M00036	Leucine degradation, leucine => acetoacetate + acetyl-CoA	0.062452	0.040316	0.060928
	M00157	F-type ATPase, prokaryotes and chloroplasts	0.051872	0.03729	0.064902
	M00480	VraS-VraR (cell-wall peptidoglycan synthesis) two-component regulatory system	0.057531	0.039284	0.065241
	M00481	LiaS-LiaR (cell wall stress response) two-component regulatory system	0.057529	0.039284	0.065248
	M00280	PTS system, glucitol/sorbitol-specific II component	0.054669	0.038403	0.067018
	M00456	ArcB-ArcA (anoxic redox control) two-component regulatory system	0.05396	0.038421	0.067783
	M00333	Type IV secretion system	0.056108	0.039233	0.068185
	M00668	Tetracycline resistance, TetA transporter	0.058438	0.039769	0.068202
	M00021	Cysteine biosynthesis, serine => cysteine	0.052657	0.037957	0.069824
	M00448	CssS-CssR (secretion stress response) two-component regulatory system	0.053137	0.038339	0.071612
	M00569	Catechol meta-cleavage, catechol => acetyl-CoA / 4-methylcatechol => propanoyl-CoA	0.055091	0.039176	0.073164
	M00269	PTS system, sucrose-specific II component	0.052918	0.038487	0.073422
	M00550	Ascorbate degradation, ascorbate => D-xylulose-5P	0.05376	0.039033	0.077548
	M00254	ABC-2 type transport system	0.045272	0.03577	0.077925
	M00549	Nucleotide sugar biosynthesis, glucose => UDP-glucose	0.048699	0.037272	0.077982
	M00349	Microcin C transport system	0.058625	0.040713	0.078309
	M00238	D-Methionine transport system	0.055377	0.039774	0.080422
	M00027	GABA (gamma-Aminobutyrate) shunt	0.050101	0.0383	0.082426
	M00014	Glucuronate pathway (uronate pathway)	0.049936	0.03798	0.082534
	M00521	CiaH-CiaR two-component regulatory system	0.04733	0.037209	0.083254
	M00500	AtoS-AtoC (cPHB biosynthesis) two-component regulatory system	0.052524	0.03927	0.085296
	M00496	ComD-ComE (competence) two-component regulatory system	0.050525	0.038921	0.088588
	M00440	Nickel transport system	0.048952	0.038357	0.089817
	M00201	alpha-Glucoside transport system	0.048846	0.038414	0.091067
	M00506	CheA-CheYBV (chemotaxis) two-component regulatory system	0.051484	0.039713	0.094833
	M00439	Oligopeptide transport system	0.050631	0.039645	0.098214
	M00256	Cell division transport system	0.048878	0.038949	0.098339
	M00175	Nitrogen fixation, nitrogen => ammonia	0.050358	0.039565	0.099281
	M00040	Tyrosine biosynthesis, prephanate => pretyrosine => tyrosine	0.052187	0.040466	0.10099
	M00691	DNA damage-induced cell cycle checkpoints	0.047478	0.038995	0.10508
	M00144	NADH:quinone oxidoreductase, prokaryotes	0.043649	0.037429	0.10538
	M00261	DNA polymerase alpha / primase complex	0.047636	0.039175	0.10683
	M00526	Lysine biosynthesis, DAP dehydrogenase pathway, aspartate => lysine	0.042842	0.037748	0.11473
	M00632	Galactose degradation, Leloir pathway, galactose => alpha-D-glucose-1P	0.046986	0.039525	0.11519
	M00116	Menaquinone biosynthesis, chorismate => menaquinone	0.044898	0.038798	0.11583
	M00233	Glutamate transport system	0.042847	0.03813	0.11874
	M00279	PTS system, galactitol-specific II component	0.042569	0.037994	0.11912
	M00283	PTS system, ascorbate-specific II component	0.044698	0.038974	0.11967
	M00452	CusS-CusR (copper tolerance) two-component regulatory system	0.045901	0.039545	0.11977
	M00263	DNA polymerase epsilon complex	0.044046	0.038908	0.12225
	M00126	Tetrahydrofolate biosynthesis, GTP => THF	0.044428	0.039223	0.12448
	M00719	Ihk-Irr (virulence regulation) two-component regulatory system	0.046836	0.04026	0.12639
	M00393	TRAMP complex	0.042879	0.038836	0.12795
	M00579	Phosphate acetyltransferase-acetate kinase pathway, acetyl-CoA => acetate	0.038631	0.036842	0.1283
	M00379	SCF-MET30 complex	0.04268	0.038943	0.13083
	M00768	Multidrug resistance, efflux pump GesABC	0.039521	0.037668	0.13229
	M00018	Threonine biosynthesis, aspartate => homoserine => threonine	0.039246	0.037505	0.13376
	M00392	Ski complex	0.041648	0.038795	0.13473
	M00177	Ribosome, eukaryotes	0.041473	0.038767	0.1352
	M00809	PTS system, glucose-specific II component	0.042105	0.03925	0.13733
	M00210	Phospholipid transport system	0.042127	0.03946	0.14083
	M00141	C1-unit interconversion, eukaryotes	0.040352	0.038682	0.14164
	M00582	Energy-coupling factor transport system	0.040317	0.038746	0.14167
	M00152	Cytochrome bc1 complex	0.040161	0.038706	0.14265
	M00230	Glutamate/aspartate transport system	0.037626	0.037564	0.14405
	M00450	BaeS-BaeR (envelope stress response) two-component regulatory system	0.038956	0.03827	0.14446
	M00631	D-Galacturonate degradation (bacteria), D-galacturonate => pyruvate + D-glyceraldehyde 3P	0.042129	0.039789	0.14605
	M00244	Putative zinc/manganese transport system	0.037372	0.03767	0.14726
	M00407	SCF-CDC4 complex	0.038826	0.038645	0.15043
	M00237	Branched-chain amino acid transport system	0.038861	0.0389	0.15423
	M00745	Imipenem resistance, repression of porin OprD	0.040862	0.039848	0.15474
	M00292	MRX complex	0.037867	0.038643	0.15664
	M00060	Lipopolysaccharide biosynthesis, KDO2-lipid A	0.036453	0.038513	0.16469
	M00206	Cellobiose transport system	0.037157	0.038902	0.16498
	M00222	Phosphate transport system	0.033337	0.036811	0.16574
	M00337	Immunoproteasome	0.036314	0.038555	0.16603
	M00411	SCF-GRR1 complex	0.036085	0.038534	0.16745
	M00007	Pentose phosphate pathway, non-oxidative phase, fructose 6P => ribose 5P	0.034407	0.037662	0.16773
	M00158	F-type ATPase, eukaryotes	0.036147	0.038597	0.1678
	M00180	RNA polymerase II, eukaryotes	0.036523	0.039136	0.17262
	M00094	Ceramide biosynthesis	0.036425	0.039108	0.1729
	M00693	Cell cycle - G2/M transition	0.036039	0.039209	0.17704
	M00093	Phosphatidylethanolamine (PE) biosynthesis, PA => PS => PE	0.034604	0.038527	0.17761
	M00253	Sodium transport system	0.031161	0.036679	0.17815
	M00197	Putative fructooligosaccharide transport system	0.034717	0.038622	0.17864
	M00232	General L-amino acid transport system	0.031952	0.037194	0.18005
	M00742	Aminoglycoside resistance, protease FtsH	0.030948	0.036834	0.18285
	M00367	C10-C20 isoprenoid biosynthesis, non-plant eukaryotes	0.03424	0.03908	0.18803
	M00394	RNA degradosome	0.031954	0.037862	0.18891
	M00038	Tryptophan metabolism, tryptophan => kynurenine => 2-aminomuconate	0.033729	0.039126	0.19232
	M00005	PRPP biosynthesis, ribose 5P => PRPP	0.033344	0.038966	0.19326
	M00516	SLN1-YPD1-SSK1/SKN7 (osmosensing) two-component regulatory system	0.033599	0.039191	0.19412
	M00065	GPI-anchor biosynthesis, core oligosaccharide	0.033255	0.039037	0.19471
	M00265	PTS system, glucose-specific II component	0.028815	0.036855	0.20054
	M00762	Copper-processing system	0.032142	0.039093	0.20291
	M00290	Holo-TFIIH complex	0.032065	0.039032	0.20348
	M00377	Reductive acetyl-CoA pathway (Wood-Ljungdahl pathway)	0.031389	0.038704	0.20435
	M00003	Gluconeogenesis, oxaloacetate => fructose-6P	0.031187	0.038684	0.20576
	M00499	HydH-HydG (metal tolerance) two-component regulatory system	0.031672	0.039397	0.21043
	M00580	Pentose phosphate pathway, archaea, fructose 6P => ribose 5P	0.028384	0.037337	0.21108
	M00731	Bacitracin transport system	0.031592	0.039329	0.21171
	M00262	DNA polymerase delta complex	0.030781	0.039024	0.21327
	M00453	QseC-QseB (quorum sensing) two-component regulatory system	0.030879	0.039146	0.21438
	M00585	L-Cystine transport system	0.030945	0.03927	0.2149
	M00692	Cell cycle - G1/S transition	0.030227	0.038954	0.21674
	M00364	C10-C20 isoprenoid biosynthesis, bacteria	0.028925	0.038244	0.21759
	M00223	Phosphonate transport system	0.028302	0.037819	0.2179
	M00454	KdpD-KdpE (potassium transport) two-component regulatory system	0.028831	0.03854	0.22299
	M00064	ADP-L-glycero-D-manno-heptose biosynthesis	0.026427	0.037471	0.22849
	M00236	Putative polar amino acid transport system	0.029245	0.039212	0.22876
	M00252	Lipooligosaccharide transport system	0.02673	0.03771	0.22962
	M00155	Cytochrome c oxidase, prokaryotes	0.03106	0.040455	0.22994
	M00050	Guanine ribonucleotide biosynthesis IMP => GDP,GTP	0.027288	0.038432	0.2343
	M00281	PTS system, lactose-specific II component	0.025667	0.037539	0.23696
	M00034	Methionine salvage pathway	0.025549	0.038024	0.24337
	M00603	Putative aldouronate transport system	0.023675	0.036635	0.24416
	M00618	Acetogen	0.025945	0.038601	0.24751
	M00051	Uridine monophosphate biosynthesis, glutamine (+ PRPP) => UMP	0.02565	0.038837	0.25263
	M00792	Manganese/zinc transport system	0.025286	0.038706	0.25459
	M00275	PTS system, cellobiose-specific II component	0.025441	0.03891	0.25574
	M00497	GlnL-GlnG (nitrogen regulation) two-component regulatory system	0.022047	0.036235	0.25591
	M00098	Acylglycerol degradation	0.02461	0.038764	0.26106
	M00491	arabinogalactan oligomer/maltooligosaccharide transport system	0.021832	0.036761	0.26342
	M00160	V-type ATPase, eukaryotes	0.024183	0.038663	0.26358
	M00404	COPII complex	0.023841	0.038623	0.26617
	M00285	MCM complex	0.023767	0.038672	0.26737
	M00341	Proteasome, 19S regulatory particle (PA700)	0.023685	0.038615	0.26747
	M00340	Proteasome, 20S core particle	0.02352	0.03864	0.26918
	M00091	Phosphatidylcholine (PC) biosynthesis, PE => PC	0.023741	0.039011	0.27127
	M00166	Reductive pentose phosphate cycle, ribulose-5P => glyceraldehyde-3P	0.021634	0.037758	0.27624
	M00289	RF-C complex	0.022551	0.038594	0.27736
	M00412	ESCRT-III complex	0.022343	0.038592	0.27923
	M00055	N-glycan precursor biosynthesis	0.022326	0.038592	0.27937
	M00284	Origin recognition complex	0.022112	0.038576	0.28111
	M00030	Lysine biosynthesis, AAA pathway, 2-oxoglutarate => 2-aminoadipate => lysine	0.021733	0.038571	0.28455
	M00148	Succinate dehydrogenase (ubiquinone)	0.02141	0.038561	0.28739
	M00102	Ergocalciferol biosynthesis	0.021248	0.038565	0.28891
	M00293	DNA polymerase zeta complex	0.021165	0.038578	0.28981
	M00295	BRCA1-associated genome surveillance complex (BASC)	0.02076	0.038554	0.29331
	M00523	RegB-RegA (redox response) two-component regulatory system	0.021513	0.039549	0.29692
	M00395	Decapping complex	0.020106	0.038536	0.29919
	M00479	DesK-DesR (membrane lipid fluidity regulation) two-component regulatory system	0.019359	0.037949	0.30047
	M00182	RNA polymerase I, eukaryotes	0.019883	0.038464	0.30049
	M00100	Sphingosine degradation	0.019476	0.03852	0.30493
	M00181	RNA polymerase III, eukaryotes	0.019222	0.03845	0.30657
	M00700	Multidrug resistance, efflux pump AbcA	0.018564	0.037974	0.30803
	M00052	Pyrimidine ribonucleotide biosynthesis, UMP => UDP/UTP,CDP/CTP	0.020561	0.040166	0.31109
	M00154	Cytochrome c oxidase	0.01845	0.038425	0.31376
	M00397	Lsm 1-7 complex	0.018464	0.03851	0.3144
	M00425	H/ACA ribonucleoprotein complex	0.018319	0.038503	0.3157
	M00389	APC/C complex	0.018071	0.03849	0.31796
	M00401	Sec61 complex	0.018023	0.038497	0.31849
	M00352	Spliceosome, U2-snRNP	0.017646	0.038415	0.32134
	M00398	Sm core complex	0.017502	0.038402	0.32262
	M00351	Spliceosome, U1-snRNP	0.017419	0.038413	0.32353
	M00460	MprB-MprA (maintenance of persistent infection) two-component regulatory system	0.017331	0.038488	0.32512
	M00399	Cap binding complex	0.017079	0.038453	0.32717
	M00228	Putative glutamine transport system	0.016811	0.038392	0.32899
	M00727	Cationic antimicrobial peptide (CAMP) resistance, N-acetylmuramoyl-L-alanine amidase AmiA and AmiC	0.015784	0.038193	0.33756
	M00074	N-glycan biosynthesis, high-mannose type	0.015782	0.038335	0.33881
	M00207	Putative multiple sugar transport system	0.014088	0.036518	0.34165
	M00400	p97-Ufd1-Npl4 complex	0.015213	0.038272	0.34388
	M00410	ESCRT-II complex	0.014332	0.038328	0.35312
	M00169	CAM (Crassulacean acid metabolism), light	0.01351	0.037962	0.35872
	M00354	Spliceosome, U4/U6.U5 tri-snRNP	0.013428	0.038363	0.36238
	M00707	Multidrug resistance, SmdAB/MdlAB transporter	0.012181	0.036596	0.36295
	M00320	Lipopolysaccharide export system	0.012338	0.037455	0.36731
	M00433	Lysine biosynthesis, 2-oxoglutarate => 2-oxoadipate	0.012855	0.038326	0.36787
	M00061	D-Glucuronate degradation, D-glucuronate => pyruvate + D-glyceraldehyde 3P	0.012867	0.039191	0.3737
	M00669	gamma-Hexachlorocyclohexane transport system	0.012444	0.038662	0.37423
	M00670	Mce transport system	0.012423	0.038661	0.37443
	M00355	Spliceosome, 35S U5-snRNP	0.011576	0.038221	0.38013
	M00610	PTS system, D-glucosaminate-specific II component	0.011816	0.038653	0.38041
	M00408	ESCRT-0 complex	0.011514	0.038221	0.38076
	M00529	Denitrification, nitrate => nitrogen	0.010693	0.038995	0.39353
	M00447	CpxA-CpxR (envelope stress response) two-component regulatory system	0.009754	0.038256	0.39893
	M00728	Cationic antimicrobial peptide (CAMP) resistance, envelope protein folding and degrading factors DegP and DsbA	0.009717	0.038257	0.39931
	M00628	beta-Lactam resistance, AmpC system	0.009674	0.038939	0.40333
	M00268	PTS system, alpha-glucoside-specific II component	0.008497	0.039412	0.41723
	M00634	Oleandomycin transport system	0.00758	0.037948	0.42009
	M00247	Putative ABC transport system	0.005148	0.03637	0.44105
	M00202	Oligogalacturonide transport system	0.003492	0.039752	0.46664
	M00445	EnvZ-OmpR (osmotic stress response) two-component regulatory system	0.003239	0.0386	0.46694
	M00643	Multidrug resistance, efflux pump MexXY-OprM	0.00308	0.037901	0.46745
	M00471	NarX-NarL (nitrate respiration) two-component regulatory system	0.002705	0.036378	0.46909
	M00002	Glycolysis, core module involving three-carbon compounds	0.001125	0.03752	0.48788
	M00234	Cystine transport system	0.000565	0.03937	0.49451
	M00001	Glycolysis (Embden-Meyerhof pathway), glucose => pyruvate	1e-06	0.03906	0.49802
	M00072	N-glycosylation by oligosaccharyltransferase	1e-06	0.036944	0.49833
	M00216	Multiple sugar transport system	1e-06	0.035871	0.49834
	M00617	Methanogen	1e-06	0.039564	0.49841
	M00010	Citrate cycle, first carbon oxidation, oxaloacetate => 2-oxoglutarate	1e-06	0.036225	0.5
	M00053	Pyrimidine deoxyribonuleotide biosynthesis, CDP/CTP => dCDP/dCTP,dTDP/dTTP	1e-06	0.037768	0.5
	M00134	Polyamine biosynthesis, arginine => ornithine => putrescine	1e-06	0.038964	0.5
	M00140	C1-unit interconversion, prokaryotes	1e-06	0.038438	0.5
	M00151	Cytochrome bc1 complex respiratory unit	1e-06	0.039578	0.5
	M00196	Raffinose/stachyose/melibiose transport system	1e-06	0.037308	0.5
	M00214	Methyl-galactoside transport system	1e-06	0.038413	0.5
	M00219	AI-2 transport system	1e-06	0.035704	0.5
	M00266	PTS system, maltose/glucose-specific II component	1e-06	0.038188	0.5
	M00267	PTS system, N-acetylglucosamine-specific II component	1e-06	0.039187	0.5
	M00286	GINS complex	1e-06	0.038008	0.5
	M00299	Spermidine/putrescine transport system	1e-06	0.035972	0.5
	M00317	Manganese/iron transport system	1e-06	0.0376	0.5
	M00362	Nucleotide sugar biosynthesis, prokaryotes	1e-06	0.037174	0.5
	M00484	YdfH-YdfI two-component regulatory system	1e-06	0.040233	0.5
	M00552	D-galactonate degradation, De Ley-Doudoroff pathway, D-galactonate => glycerate-3P	1e-06	0.037727	0.5
	M00554	Nucleotide sugar biosynthesis, galactose => UDP-galactose	1e-06	0.038395	0.5
	M00725	Cationic antimicrobial peptide (CAMP) resistance, dltABCD operon	1e-06	0.039464	0.5
	M00743	Aminoglycoside resistance, protease HtpX	1e-06	0.03534	0.5
	M00764	PTS system, fructoselysine/glucoselysine-specific II component	1e-06	0.036928	0.5
	GCTA = genome-wide complex trait analysis

[truncated: 25 more sheets: Supplementary Table 11, Supplementary Table 12, Supplementary Table 13, Supplementary Table 14, Supplementary Table 15, Supplementary Table 16, Supplementary Table 17, Supplementary Table 18, Supplementary Table 19, Supplementary Table 20, Supplementary Table 21, Supplementary Table 22, Supplementary Table 23 , Supplementary Table 24, Supplementary Table 25, Supplementary Table 26, Supplementary Table 27, Supplementary Table 28, Supplementary Table 29, Supplementary Table 30 …]
